# Supplementary material for: Early BAL microRNA Signatures Delineate Biological Trajectories Towards CLAD After Lung Transplantation
Source: Cells. 2026 Mar 30;15(7):611. doi: 10.3390/cells15070611 (PMC13072337; doi:10.3390/cells15070611)
Supplement: Supplementary file 1 [file cells-15-00611-s001.zip]

Archive with 2 entries (2 files):
- Gaudioso et al_Suppl Tables.xlsx
- R1_Supplementary Information.pdf
