# Supplementary material for: Early BAL microRNA Signatures Delineate Biological Trajectories Towards CLAD After Lung Transplantation
Source: Cells. 2026 Mar 30;15(7):611. doi: 10.3390/cells15070611 (PMC13072337; doi:10.3390/cells15070611)
Supplement: Supplementary file 1 [file cells-15-00611-s001.zip › Gaudioso et al_Suppl Tables.xlsx]

## Sheet: TABLE_S1
Suppl. Table S1. Additional patients details are provided
		Recipient-associated features			Donor-associated features					Surgery-related features			Post-LT– associated features @ 1y							Post-LT– associated features @ 5y		Post-LT– associated features@ 9Y
Patient ID	BAL	Disease	Age	LAS	DBD/DCD	Smocking history	Oto	Sex mismatch	CMV(R/D)	MP	W.I.	ECMO	PGD	Pneumonia	Survival	Best FEV1	AR	AMR	Survival 1y	CLAD_5y	Status_5y	CLAD_9y	RE-LT	Status_9Y	OVERALL SVV TIME
LT_1	T0, T1	CF	26	31.998	DBD	N	1	N	N/N	N	Y	N	0	1	A	87	1	N	A	BOS	Alive	BOS		Alive	104
LT_2	T0, T1, T2	ILD	64	31.2507	DBD	N	0	N	Y/Y	N	Y	N	1	1	A	115	1	N	D	RAS	Dead	RAS		Dead	19
LT_3	T0, T1, T2	CF	40	62.119	DBD	N	4	N	Y/Y	N	N	Y	1	0	A	118	0	N	A	0	Alive	BOS		Dead	96
LT_4	T0, T1	CF	44	35.3316	DBD	N	4	N	Y/Y	Y	Y	N	1	1	A	110	1	Y	D	RAS	Dead	RAS		Dead	20
LT_5	T0, T1, T2	CF	21	33.2492	DBD	Y	3	N	N/Y	N	N	N	0	0	A	81	1	N	A	0	Alive	0		Alive	101
LT_6	T0, T1, T2	CF	18	38.4552	DBD	N	2	Y	N/Y	N	N	N	2	0	A	94	0	N	A	0	Alive	BOS		Alive	96
LT_7	T0, T1, T2	CF	33	33.5017	DBD	N	2	Y	Y/Y	N	N	N	0	1	A	101	1	N	A	BOS	Alive	BOS	YES	Alive	100
LT_8	T0, T1, T2	CF	32	35.5243	DBD	N	5	N	Y/Y	N	N	N	0	0	A	108	0	N	A	0	Alive	0		Alive	103
LT_9	T0, T1, T2	ILD	62	50.88	DBD	N	2	N	Y/N	N	N	Y	0	0	A	68	0	N	A	0	Alive	0		Alive	100
LT_10	T0, T1	ILD	43	68.6084	DCD	N	9	Y	Y/N	Y	N	Y	3	0	A	55	1	N	A	BOS	Alive	BOS		Alive	98
LT_11	T0, T1, T2	ILD	54	36.4993	DBD	Y	2	N	Y/Y	N	Y	N	3	0	A	74	0	N	A	0	Alive	0		Alive	98
LT_12	T0, T1, T2	CF	24	43.2094	DCD	N	1	Y	Y/Y	Y	N	N	3	0	A	86	1	N	A	0	Alive	0		Alive	98
LT_13	T0, T1, T2	CF	37	33.25	DCD	Y	9	Y	Y/Y	Y	N	Y	1	1	A	97		N	A	RAS	Alive	RAS	YES	Alive	97
LT_14	T0, T1, T2	CF	28	45.21	DBD	N	9	N	Y/Y	Y	N	Y	2	0	A	74	0	N	A	0	Alive	0		Alive	97
LT_15	T0, T1, T2	CF	21	38.6656	DBD	N	0	N	N/N	N	N	N	1	0	A	80	0	N	A	0	Alive	BOS		Alive	97
LT_16	T0, T1, T2	ILD	57	49.7761	DBD	N	8	N	Y/N	Y	Y	N	2	1	A	85	1	N	A	BOS	Dead	BOS		Dead	17
N, no; Y, yes

## Sheet: TABLE_S2
Suppl. Table S2. K-means analysis. miRNAs belonging to each of the five k-means cluster are listed.
mirna	cluster	neighbor	sil_width
hsa-miR-210-3p	1	4	-0.08773232
hsa-miR-664a-3p	1	4	-0.044380201
hsa-miR-486-5p	1	4	-0.080411214
hsa-miR-7-1-3p	1	4	0.003534559
hsa-miR-106b-3p	1	4	-0.04105933
hsa-miR-144-5p	1	4	-0.004510142
hsa-miR-212-3p	1	4	-0.065812463
hsa-miR-125a-3p	1	4	-0.066132265
hsa-miR-628-3p	1	4	-0.01472668
hsa-miR-590-3p	1	4	-0.085921046
hsa-miR-200a-5p	1	4	-0.007614098
hsa-miR-21-3p	1	3	-0.039382528
hsa-miR-942-5p	1	4	0.018648252
hsa-miR-766-3p	1	4	0.065738633
hsa-miR-26b-3p	1	4	-0.001341025
hsa-miR-22-5p	1	4	-0.032951663
hsa-miR-338-3p	1	3	-0.06616227
hsa-miR-618	1	4	0.019446314
hsa-miR-194-5p	1	3	-0.082965558
hsa-miR-126-5p	1	2	0.075937139
hsa-miR-29c-5p	1	4	-0.019064583
hsa-miR-183-3p	1	4	0.045821212
hsa-miR-222-5p	1	3	0.065732548
hsa-miR-625-5p	1	3	-0.022217393
hsa-miR-15a-3p	1	3	0.11921147
hsa-miR-149-5p	1	4	0.036305299
hsa-miR-424-5p	1	2	0.012143013
hsa-miR-330-3p	1	3	-0.002591545
hsa-miR-885-5p	1	2	0.010436729
hsa-miR-145-3p	1	2	0.00472862
hsa-miR-579-3p	1	3	0.095730189
hsa-miR-576-3p	1	3	-0.027853478
hsa-miR-629-5p	1	3	-0.053275887
hsa-miR-92a-1-5p	1	2	0.095693826
hsa-miR-127-3p	1	3	-0.022706878
hsa-miR-424-3p	1	2	0.068655293
hsa-miR-187-3p	1	2	0.088727687
hsa-miR-18a-3p	1	2	0.072606793
hsa-miR-1226-5p	1	4	0.023824666
hsa-miR-505-3p	1	3	0.035280282
hsa-miR-22-3p	1	3	0.122194226
hsa-miR-1271-5p	1	4	0.149588641
hsa-miR-663b	1	2	0.074131591
hsa-miR-182-5p	1	2	0.083178909
hsa-miR-181a-2-3p	1	3	0.048355303
hsa-miR-99a-3p	1	3	0.021190139
hsa-miR-191-3p	1	4	0.124801893
hsa-miR-378a-5p	1	3	0.078488114
hsa-miR-15a-5p	1	4	0.031050336
hsa-miR-616-5p	1	2	0.065331883
hsa-miR-29a-5p	1	2	0.038426947
hsa-miR-409-3p	1	2	0.075368348
hsa-miR-181c-5p	1	2	0.007933895
hsa-miR-33a-3p	1	2	0.034327949
hsa-miR-181a-3p	1	3	0.143587171
hsa-miR-183-5p	1	2	0.125645888
hsa-miR-363-3p	1	2	0.055746858
hsa-miR-99b-3p	1	2	0.030169402
hsa-miR-452-5p	1	3	0.076353076
hsa-miR-455-5p	1	3	0.045196728
hsa-miR-450a-5p	1	2	0.077098326
hsa-miR-342-5p	1	4	0.114061295
hsa-miR-98-5p	1	3	-0.000475784
hsa-miR-23a-3p	1	3	0.098325678
hsa-miR-339-5p	1	3	0.127852346
hsa-miR-204-5p	1	3	-0.000399666
hsa-miR-23b-3p	1	3	0.120296952
hsa-miR-340-3p	1	2	-0.005524961
hsa-miR-190b	1	2	0.009045162
hsa-miR-1233-3p	2	4	-0.007219823
hsa-miR-1227-3p	2	4	0.069615974
hsa-miR-1303	2	4	0.052257465
hsa-miR-1285-3p	2	4	0.046388277
hsa-miR-1247-5p	2	4	0.132303194
hsa-miR-650	2	1	0.113037378
hsa-miR-1255b-5p	2	3	0.09885829
hsa-miR-1260a	2	4	0.007940152
hsa-miR-548d-5p	2	3	0.103857606
hsa-miR-1275	2	1	0.157617019
hsa-miR-1244	2	1	0.08651531
hsa-miR-548c-5p	2	3	0.069417489
hsa-miR-1254	2	1	0.139735609
hsa-miR-548b-5p	2	3	0.0982686
hsa-miR-520d-3p	2	1	0.232453326
hsa-miR-605-5p	2	1	0.159539953
hsa-miR-1276	2	1	0.211998828
hsa-miR-572	2	1	0.192438497
hsa-miR-196b-5p	2	1	0.045042412
hsa-miR-1267	2	1	0.237954664
hsa-miR-744-3p	2	1	0.133620111
hsa-miR-591	2	1	0.295295438
hsa-miR-636	2	4	0.193361305
hsa-miR-616-3p	2	1	0.217197071
hsa-miR-494-3p	2	3	0.008941174
hsa-miR-489-3p	2	1	0.078591219
hsa-miR-604	2	1	0.266002182
hsa-miR-9-3p	2	1	0.043420934
hsa-miR-331-5p	2	1	0.158775678
hsa-miR-512-3p	2	1	0.216087513
hsa-miR-639	2	1	0.238631786
hsa-miR-133a-3p	2	4	0.055272207
hsa-miR-7-5p	2	1	0.090574995
hsa-miR-545-3p	2	1	0.091884153
hsa-miR-589-3p	2	1	0.078053033
hsa-miR-518f-3p	2	1	0.301803892
hsa-miR-16-1-3p	2	1	0.034148702
hsa-miR-337-5p	2	1	0.278554394
hsa-miR-516b-3p	2	1	0.213327463
hsa-miR-9-5p	2	1	0.084599944
hsa-miR-1183	2	1	0.199002129
hsa-miR-376c-3p	2	1	0.123553092
hsa-miR-206	2	3	0.095938251
hsa-miR-518d-3p	2	1	0.164748585
hsa-miR-550a-5p	2	1	0.213219533
hsa-miR-1270	2	1	0.069948861
hsa-miR-202-3p	2	3	0.109315655
hsa-miR-1208	2	1	0.282138217
hsa-miR-548i	2	1	0.056657123
hsa-miR-193a-3p	2	1	0.07968436
hsa-miR-30d-3p	2	1	0.073529414
hsa-miR-211-5p	2	1	0.196846398
hsa-miR-381-3p	2	1	0.27936345
hsa-miR-23a-5p	2	1	0.134767718
hsa-miR-523-3p	2	1	0.3021311
hsa-miR-551b-5p	2	1	0.169046501
hsa-miR-20a-3p	2	1	0.121453885
hsa-miR-539-5p	2	1	0.10990477
hsa-miR-485-3p	2	1	0.158978724
hsa-miR-190a-5p	2	1	0.175174792
hsa-miR-380-5p	2	1	0.191861234
hsa-miR-589-5p	2	1	0.166907123
hsa-miR-622	2	1	0.179828719
hsa-miR-29b-2-5p	2	1	0.047777425
hsa-miR-517c-3p	2	1	0.210932114
hsa-miR-148b-5p	2	1	0.153710429
hsa-miR-1262	2	1	0.110075765
hsa-miR-19b-1-5p	2	1	0.046091508
hsa-miR-141-5p	2	1	0.083416692
hsa-miR-137	2	1	0.082061131
hsa-miR-623	2	1	0.261407008
hsa-miR-571	2	1	0.272863617
hsa-miR-1305	2	1	0.226091714
hsa-miR-770-5p	2	1	0.279833882
hsa-miR-638	2	3	0.130383998
hsa-miR-323a-3p	2	1	0.23879952
hsa-miR-875-5p	2	1	0.195890032
hsa-miR-645	2	1	0.25879561
hsa-miR-338-5p	2	1	0.092005507
hsa-miR-601	2	1	0.097836425
hsa-miR-1256	2	1	0.111678539
hsa-miR-597-5p	2	3	-0.016084912
hsa-miR-1302	2	1	0.102585017
hsa-miR-1825	2	1	0.110563902
hsa-miR-483-3p	2	1	0.143396891
hsa-miR-520c-3p	2	1	0.115483525
hsa-miR-624-5p	2	1	0.122460269
hsa-miR-374b-3p	2	1	0.10927899
hsa-miR-451a	3	4	0.02698089
hsa-miR-15b-5p	3	4	0.000973141
hsa-miR-143-3p	3	4	0.028223759
hsa-miR-652-3p	3	4	0.045421129
hsa-miR-1291	3	4	0.084480305
hsa-miR-25-3p	3	4	0.063235652
hsa-miR-130b-3p	3	4	0.092529117
hsa-miR-660-5p	3	4	0.046867465
hsa-miR-340-5p	3	4	0.116055619
hsa-miR-18a-5p	3	4	0.039928453
hsa-miR-29a-3p	3	4	0.079733691
hsa-miR-422a	3	2	0.072067885
hsa-miR-532-5p	3	4	0.036778706
hsa-miR-95-3p	3	4	0.148144621
hsa-miR-27a-3p	3	4	0.172497434
hsa-miR-26b-5p	3	4	0.101449415
hsa-miR-185-5p	3	4	0.097269805
hsa-miR-21-5p	3	4	0.208991198
hsa-miR-148a-3p	3	4	0.219611851
hsa-miR-152-3p	3	4	0.141137524
hsa-miR-20a-5p	3	4	0.175314174
hsa-let-7d-5p	3	4	0.150066899
hsa-let-7g-5p	3	4	0.109448672
hsa-miR-142-5p	3	4	0.104488061
hsa-miR-671-3p	3	4	0.010020469
hsa-miR-106b-5p	3	4	0.225615709
hsa-miR-26a-5p	3	4	0.178524603
hsa-miR-142-3p	3	4	0.196667333
hsa-miR-324-3p	3	4	0.151019817
hsa-miR-31-3p	3	4	0.016928007
hsa-miR-92a-3p	3	4	0.082323306
hsa-miR-141-3p	3	4	0.077822271
hsa-miR-148b-3p	3	4	0.174304688
hsa-miR-128-3p	3	4	0.155668243
hsa-miR-320b	3	4	0.104478532
hsa-miR-28-5p	3	4	0.178177453
hsa-miR-886-3p	3	4	0.096894187
hsa-miR-361-5p	3	4	0.138341426
hsa-miR-1180-3p	3	4	-0.004393579
hsa-miR-331-3p	3	4	0.112882711
hsa-miR-193a-5p	3	4	0.157164085
hsa-miR-500a-5p	3	4	0.141699659
hsa-miR-184	3	4	0.013778643
hsa-let-7e-5p	3	4	0.162148494
hsa-miR-362-5p	3	4	0.135349461
hsa-miR-708-5p	3	4	0.113115278
hsa-miR-301a-3p	3	4	0.216809574
hsa-miR-598-3p	3	4	0.103266311
hsa-miR-224-5p	3	4	0.250594779
hsa-miR-99b-5p	3	4	0.176530942
hsa-miR-483-5p	3	4	0.20495125
hsa-miR-30c-5p	3	4	0.186044763
hsa-miR-181a-5p	3	4	0.249059881
hsa-miR-205-5p	3	4	0.133560765
hsa-miR-146b-3p	3	4	0.09192526
hsa-miR-429	3	4	0.145700593
hsa-miR-203a-3p	3	4	0.211119341
hsa-miR-29b-3p	3	4	0.272764484
hsa-miR-551b-3p	3	1	0.137848112
hsa-miR-34a-5p	3	4	0.204755942
hsa-miR-103a-3p	3	4	0.26305898
hsa-miR-365a-3p	3	4	0.197256555
hsa-miR-130a-3p	3	4	0.150407511
hsa-miR-30b-5p	3	4	0.234040806
hsa-miR-375	3	4	0.132141925
hsa-miR-135b-5p	3	4	0.116139306
hsa-miR-200b-3p	3	4	0.204017124
hsa-miR-362-3p	3	1	0.116015025
hsa-miR-502-3p	3	1	0.160994592
hsa-miR-324-5p	3	4	0.286148047
hsa-miR-101-3p	3	4	0.238178892
hsa-miR-27b-3p	3	4	0.221034779
hsa-miR-10a-5p	3	4	0.125627576
hsa-miR-335-5p	3	4	0.255222415
hsa-let-7a-5p	3	4	0.195915122
hsa-miR-642a-5p	3	4	0.186355478
hsa-let-7c-5p	3	4	0.235462423
hsa-miR-218-5p	3	4	0.18946583
hsa-miR-100-5p	3	4	0.270799896
hsa-let-7f-5p	3	1	0.105349225
hsa-miR-99a-5p	3	4	0.298461987
hsa-miR-328-3p	3	4	0.232426535
hsa-miR-125b-5p	3	4	0.260731504
hsa-miR-135a-5p	3	1	0.09113619
hsa-miR-34c-5p	3	4	0.198092157
hsa-miR-296-5p	3	1	0.128248939
hsa-miR-423-5p	3	4	0.132233713
hsa-miR-661	3	2	0.174255382
hsa-miR-223-3p	4	3	0.239914812
hsa-miR-223-5p	4	1	0.215537256
hsa-miR-1290	4	3	0.160249936
hsa-miR-132-3p	4	3	0.241165977
hsa-miR-425-5p	4	3	0.237747323
hsa-miR-93-5p	4	3	0.167028322
hsa-miR-16-5p	4	3	0.304661725
hsa-miR-222-3p	4	3	0.331235141
hsa-miR-454-3p	4	3	0.279204988
hsa-miR-195-5p	4	3	0.283462797
hsa-miR-425-3p	4	1	0.192122636
hsa-miR-374b-5p	4	3	0.221981748
hsa-miR-93-3p	4	1	0.26049021
hsa-miR-19a-3p	4	3	0.19247663
hsa-miR-449a	4	3	0.26312353
hsa-miR-126-3p	4	3	0.261401424
hsa-miR-186-5p	4	3	0.309062816
hsa-miR-19b-3p	4	3	0.190514808
hsa-miR-199a-3p	4	3	0.076219241
hsa-miR-200a-3p	4	3	0.098365727
hsa-miR-140-5p	4	3	0.267732915
hsa-miR-27a-5p	4	3	0.103326978
hsa-miR-24-3p	4	3	0.203752835
hsa-miR-106a-5p	4	3	0.116284332
hsa-miR-191-5p	4	3	0.283603107
hsa-miR-769-5p	4	3	0.15082058
hsa-miR-20b-5p	4	3	0.127613419
hsa-miR-146b-5p	4	3	0.157688047
hsa-miR-17-5p	4	3	0.126854482
hsa-miR-629-3p	4	3	0.21231841
hsa-miR-150-5p	4	3	0.290983899
hsa-miR-590-5p	4	3	0.213233945
hsa-miR-339-3p	4	3	0.246569709
hsa-miR-125a-5p	4	3	0.287583834
hsa-miR-345-5p	4	3	0.188177906
hsa-miR-484	4	3	0.250150955
hsa-miR-28-3p	4	3	0.17354809
hsa-miR-140-3p	4	3	0.251425355
hsa-miR-145-5p	4	3	0.037031262
hsa-miR-449b-5p	4	3	0.028463739
hsa-miR-221-3p	4	3	0.011272245
hsa-miR-146a-5p	4	3	0.177293999
hsa-miR-138-5p	4	3	0.030037628
hsa-miR-491-5p	4	3	0.178781283
hsa-miR-151a-3p	4	3	0.141062419
hsa-miR-34a-3p	4	3	0.156764393
hsa-miR-625-3p	4	1	0.124452154
hsa-miR-320a	4	3	0.205634601
hsa-miR-192-5p	4	3	0.070249403
hsa-miR-31-5p	4	3	0.079540547
hsa-let-7b-5p	4	3	0.05406558
hsa-miR-342-3p	4	3	0.190003219
hsa-miR-532-3p	4	3	0.042299225
hsa-miR-374a-5p	4	3	0.078900026
hsa-miR-744-5p	4	3	0.08574205
hsa-miR-197-3p	4	3	0.16661329
hsa-miR-886-5p	4	3	0.01636563
hsa-miR-155-5p	4	3	0.100953592
hsa-miR-34b-5p	4	3	0.029411274
hsa-miR-574-3p	4	3	0.240309265
hsa-miR-151a-5p	4	3	0.065481605
hsa-miR-34b-3p	4	3	0.179515164
hsa-miR-505-5p	4	3	0.139107779
hsa-miR-30a-3p	4	3	0.079336038
hsa-miR-193b-3p	4	3	0.153081592
hsa-miR-29c-3p	4	3	0.074007716
hsa-miR-200c-3p	4	3	0.106918891
hsa-miR-30e-3p	4	3	0.0721738
hsa-miR-628-5p	4	3	0.139999314
hsa-miR-511-5p	4	3	0.016815407
hsa-miR-30a-5p	4	3	0.056797229
hsa-miR-30d-5p	4	3	0.058960522

## Sheet: TABLE_S3
Suppl Table S3. Predicted targets (from Suppl Table 2) were imported into STRING database and the analysis was run agiants the whole human genome. Enriched processes were downloaded for Gene Ontology-Biological process, KEGG and Reactome. The top 15 terms for each category are listed here. Highlighted terms are the signlaing presented in Fig. 1d.
enrichment tool	#term ID	term description	observed gene count	background gene count	strength	signal	false discovery rate	matching proteins in your network (IDs)	matching proteins in your network (labels)
Reactome	HSA-162582	Signal Transduction	392	2540	0.52	2.15	5.93e-99	9606.ENSP00000003084,9606.ENSP00000005257,9606.ENSP00000005340,9606.ENSP00000080059,9606.ENSP00000159111,9606.ENSP00000211287,9606.ENSP00000215832,9606.ENSP00000216797,9606.ENSP00000217244,9606.ENSP00000219070,9606.ENSP00000220592,9606.ENSP00000220772,9606.ENSP00000221930,9606.ENSP00000222254,9606.ENSP00000222390,9606.ENSP00000222462,9606.ENSP00000222573,9606.ENSP00000222693,9606.ENSP00000222725,…	CFTR,RALA,DVL2,HDAC7,KDM4B,MAPK13,MAPK1,NFKBIA,CSNK2A1,MMP2,AGO2,SFRP1,TGFB1,PIK3R2,HGF,WNT16,ITGB8,CAV2,LFNG,SERPINE1,RPS6KB1,CCL1,NFKB1,CCND1,PRDM4,CDKN1B,MAPK14,HBEGF,SPARC,BCL9,DUSP1,EGR1,RDH10,TNFSF10,ACVR2A,EGR2,ADGRE5,SNAI1,SOX4,SOX9,ARL2,FOXA1,RARA,JAG1,KRAS,VHL,NOTCH2,PHC2,PDGFRA,APC,CDK4,MDM2,LAMC1,CAB39,ABHD17C,THBS1,ADAM10,PEBP1,LRP6,CDH1,CSNK1A1,PDGFRB,ATF1,SMAD7,SMAD2,YY1,CCNE1,PHLP…
Reactome	HSA-1643685	Disease	255	1702	0.5	1.97	5.14e-56	9606.ENSP00000003084,9606.ENSP00000005340,9606.ENSP00000080059,9606.ENSP00000215832,9606.ENSP00000216117,9606.ENSP00000216797,9606.ENSP00000219150,9606.ENSP00000220509,9606.ENSP00000221930,9606.ENSP00000222248,9606.ENSP00000222254,9606.ENSP00000222390,9606.ENSP00000222725,9606.ENSP00000226574,9606.ENSP00000227507,9606.ENSP00000228872,9606.ENSP00000229795,9606.ENSP00000230990,9606.ENSP00000231790,…	CFTR,DVL2,HDAC7,MAPK1,HMOX1,NFKBIA,CORO1A,VPS18,TGFB1,SLC5A5,PIK3R2,HGF,LFNG,NFKB1,CCND1,CDKN1B,MAPK14,HBEGF,MLH1,MSH2,MSH6,VPS4B,ATG14,TICAM1,NCAN,RPA1,JAG1,KRAS,IRAK2,VHL,NOTCH2,PDGFRA,APC,NT5E,CDK4,MDM2,TLR2,THBS1,ADAM10,CCND2,PEBP1,LRP6,MPP5,CDH1,CSNK1A1,PDGFRB,SMAD2,CCNE1,PIK3R3,E2F3,EP300,IL1A,NOTCH3,KAT2B,KDR,PIK3CA,CBL,ARID4B,FGF2,HDAC4,WNT5A,STAT3,DNMT3A,MSH3,CDK6,CDK2,ERBB3,RB1,NCOR1,TP…
Reactome	HSA-74160	Gene expression (Transcription)	214	1476	0.49	1.84	8.37e-44	9606.ENSP00000075120,9606.ENSP00000080059,9606.ENSP00000202556,9606.ENSP00000212015,9606.ENSP00000215832,9606.ENSP00000217244,9606.ENSP00000220592,9606.ENSP00000221930,9606.ENSP00000223095,9606.ENSP00000226574,9606.ENSP00000227507,9606.ENSP00000228872,9606.ENSP00000229135,9606.ENSP00000229795,9606.ENSP00000231790,9606.ENSP00000233146,9606.ENSP00000242261,9606.ENSP00000245479,9606.ENSP00000254066,…	SLC2A3,HDAC7,PPP1R13B,SIRT1,MAPK1,CSNK2A1,AGO2,TGFB1,SERPINE1,NFKB1,CCND1,CDKN1B,IFNG,MAPK14,MLH1,MSH2,TWIST1,SOX9,RARA,RPA1,JAG1,KRAS,MBD2,CCNB1,NOTCH2,PHC2,CDK4,MDM2,THBS1,CCND2,RBL2,SMAD7,SMAD2,YY1,CCNE1,TCF3,EP300,NOTCH3,ARID3A,KAT2B,ARID4B,HDAC4,DNMT3A,LEF1,SRF,CDK6,CDK2,RB1,NCOR1,TP53,CBX4,EGFR,IGFBP1,TNFRSF10B,ATM,MTA2,TCF7L1,SMARCA5,ERCC3,PPARG,KIT,BTG2,ITGA5,TAL1,RICTOR,SAP30L,RUNX1,BIRC…
Reactome	HSA-1280215	Cytokine Signaling in Immune system	141	706	0.63	2.36	6.08e-41	9606.ENSP00000005257,9606.ENSP00000215754,9606.ENSP00000215832,9606.ENSP00000216117,9606.ENSP00000216797,9606.ENSP00000219070,9606.ENSP00000221930,9606.ENSP00000222254,9606.ENSP00000222390,9606.ENSP00000226574,9606.ENSP00000227507,9606.ENSP00000228872,9606.ENSP00000229135,9606.ENSP00000229307,9606.ENSP00000229795,9606.ENSP00000239938,9606.ENSP00000242261,9606.ENSP00000249075,9606.ENSP00000256078,…	RALA,MIF,MAPK1,HMOX1,NFKBIA,MMP2,TGFB1,PIK3R2,HGF,NFKB1,CCND1,CDKN1B,IFNG,NANOG,MAPK14,EGR1,TWIST1,LIF,KRAS,IRAK2,ATF1,SMAD7,N4BP1,PIK3R3,IL1A,PIK3CA,CBL,FGF2,STAT3,ICAM1,TP53,PDCD4,APP,IL17RB,KPNB1,STAT5B,TNFSF12,VCAM1,HSP90B1,MMP3,CRK,BIRC5,MAP2K1,IRS1,FOS,CXCL8,ADAM17,MAPK7,CASP3,PAK2,MMP1,SOX2,TNFRSF12A,TBK1,SOCS3,SMAD3,IL21R,FOXO3,MEF2C,STAT5A,TNFSF13,SMARCA4,HMGB1,ANXA2,CRKL,FN1,MSN,STAT1,Z…
Reactome	HSA-168256	Immune System	246	1979	0.42	1.6	6.08e-41	9606.ENSP00000005257,9606.ENSP00000075120,9606.ENSP00000209884,9606.ENSP00000211287,9606.ENSP00000215574,9606.ENSP00000215754,9606.ENSP00000215832,9606.ENSP00000216117,9606.ENSP00000216797,9606.ENSP00000219070,9606.ENSP00000221930,9606.ENSP00000222254,9606.ENSP00000222390,9606.ENSP00000226574,9606.ENSP00000227507,9606.ENSP00000228506,9606.ENSP00000228872,9606.ENSP00000229135,9606.ENSP00000229307,…	RALA,SLC2A3,KLHL20,MAPK13,CDC34,MIF,MAPK1,HMOX1,NFKBIA,MMP2,TGFB1,PIK3R2,HGF,NFKB1,CCND1,MLEC,CDKN1B,IFNG,NANOG,MAPK14,EGR1,TWIST1,ADGRE5,ATG14,TICAM1,LIF,CD68,VPS35L,KRAS,IRAK2,VHL,CAB39,TLR2,ADAM10,CDH1,ATF1,SMAD7,N4BP1,PIK3R3,TIMP2,EP300,IL1A,PIK3CA,CBL,FGF2,STAT3,ICAM1,TP53,PAK1,PDCD4,TRIM11,APP,IL17RB,KPNB1,ELMO2,S100A1,STAT5B,TNFSF12,VCAM1,NCSTN,RICTOR,NOS3,HSP90B1,MMP3,CRK,NFATC3,BIRC5,FAD…
Reactome	HSA-449147	Signaling by Interleukins	114	453	0.73	2.81	8.70e-41	9606.ENSP00000005257,9606.ENSP00000215754,9606.ENSP00000215832,9606.ENSP00000216117,9606.ENSP00000216797,9606.ENSP00000219070,9606.ENSP00000221930,9606.ENSP00000222254,9606.ENSP00000222390,9606.ENSP00000226574,9606.ENSP00000227507,9606.ENSP00000229135,9606.ENSP00000229307,9606.ENSP00000229795,9606.ENSP00000242261,9606.ENSP00000249075,9606.ENSP00000256458,9606.ENSP00000262053,9606.ENSP00000262384,…	RALA,MIF,MAPK1,HMOX1,NFKBIA,MMP2,TGFB1,PIK3R2,HGF,NFKB1,CCND1,IFNG,NANOG,MAPK14,TWIST1,LIF,IRAK2,ATF1,N4BP1,PIK3R3,IL1A,PIK3CA,CBL,FGF2,STAT3,ICAM1,TP53,PDCD4,APP,IL17RB,STAT5B,VCAM1,HSP90B1,MMP3,CRK,BIRC5,MAP2K1,IRS1,FOS,CXCL8,MAPK7,CASP3,PAK2,MMP1,SOX2,TBK1,SOCS3,SMAD3,IL21R,FOXO3,MEF2C,STAT5A,SMARCA4,HMGB1,ANXA2,CRKL,FN1,MSN,STAT1,ZEB1,RHOU,TAB2,PTGS2,POU2F1,IL6R,MCL1,IRAK1,BTRC,CHUK,JUN,MMP9,…
Reactome	HSA-1266738	Developmental Biology	167	1108	0.51	1.83	2.92e-35	9606.ENSP00000211287,9606.ENSP00000215832,9606.ENSP00000217244,9606.ENSP00000219070,9606.ENSP00000221930,9606.ENSP00000222254,9606.ENSP00000226574,9606.ENSP00000229307,9606.ENSP00000229795,9606.ENSP00000241416,9606.ENSP00000242480,9606.ENSP00000244050,9606.ENSP00000245479,9606.ENSP00000246792,9606.ENSP00000250448,9606.ENSP00000252575,9606.ENSP00000254066,9606.ENSP00000256078,9606.ENSP00000256509,…	MAPK13,MAPK1,CSNK2A1,MMP2,TGFB1,PIK3R2,NFKB1,NANOG,MAPK14,ACVR2A,EGR2,SNAI1,SOX9,RRAS,FOXA1,NCAN,RARA,KRAS,CHL1,CDK4,LAMC1,PLXNC1,ADAM10,SPAG9,SMAD2,YY1,PIK3R3,TCF3,EP300,EPAS1,KAT2B,PIK3CA,FGF2,STAT3,LEF1,CDK2,NCOR1,CDH2,MEF2D,RHOB,MEIS1,RASA1,EGFR,PAK1,WNT3A,RHOC,TIAM1,PPARG,HMGCR,PKNOX1,ITGA5,TAL1,NCSTN,NEUROD1,RUNX1,MAP2K1,COL3A1,CEBPB,MAPK7,HNF4A,PAK2,SUZ12,MET,ROCK2,EZH2,TUBB3,SLC2A4,SOX2,G…
Reactome	HSA-6785807	Interleukin-4 and Interleukin-13 signaling	52	107	1.01	3.71	1.15e-28	9606.ENSP00000216117,9606.ENSP00000219070,9606.ENSP00000221930,9606.ENSP00000222390,9606.ENSP00000227507,9606.ENSP00000229307,9606.ENSP00000242261,9606.ENSP00000249075,9606.ENSP00000263339,9606.ENSP00000264498,9606.ENSP00000264657,9606.ENSP00000264832,9606.ENSP00000269305,9606.ENSP00000294728,9606.ENSP00000299767,9606.ENSP00000299855,9606.ENSP00000301633,9606.ENSP00000306245,9606.ENSP00000306512,…	HMOX1,MMP2,TGFB1,HGF,CCND1,NANOG,TWIST1,LIF,IL1A,FGF2,STAT3,ICAM1,TP53,VCAM1,HSP90B1,MMP3,BIRC5,FOS,CXCL8,MMP1,SOX2,SOCS3,FOXO3,FN1,STAT1,ZEB1,RHOU,PTGS2,POU2F1,IL6R,MCL1,MMP9,PIM1,BCL2L1,ANXA1,GATA3,FOXO1,JAK2,FSCN1,ITGB1,BCL2,CDKN1A,IL6,TNF,IL10,PIK3R1,HIF1A,VIM,AKT1,MYC,SOCS1,JAK1
Reactome	HSA-2559583	Cellular Senescence	51	163	0.82	2.54	4.04e-21	9606.ENSP00000215832,9606.ENSP00000226574,9606.ENSP00000228872,9606.ENSP00000229795,9606.ENSP00000257118,9606.ENSP00000257904,9606.ENSP00000258149,9606.ENSP00000262643,9606.ENSP00000262904,9606.ENSP00000263339,9606.ENSP00000264657,9606.ENSP00000265734,9606.ENSP00000266970,9606.ENSP00000267163,9606.ENSP00000269305,9606.ENSP00000269397,9606.ENSP00000278616,9606.ENSP00000305422,9606.ENSP00000306245,…	MAPK1,NFKB1,CDKN1B,MAPK14,PHC2,CDK4,MDM2,CCNE1,E2F3,IL1A,STAT3,CDK6,CDK2,RB1,TP53,CBX4,ATM,CEBPB,FOS,CXCL8,MAPK7,SUZ12,EZH2,SP1,ANAPC1,MAP4K4,E2F1,UBE2C,MAP3K5,E2F2,MDM4,RNF2,JUN,AGO1,AGO4,BMI1,RPS6KA3,IFNB1,ETS1,TNRC6A,CDKN1A,IL6,MAPK9,HMGA1,CDKN2A,CCNE2,H2AX,CDC27,MAP2K6,ANAPC16,CCNA2
Reactome	HSA-9006936	Signaling by TGFB family members	44	121	0.89	2.68	3.17e-20	9606.ENSP00000215832,9606.ENSP00000221930,9606.ENSP00000222573,9606.ENSP00000223095,9606.ENSP00000241416,9606.ENSP00000262158,9606.ENSP00000262160,9606.ENSP00000263253,9606.ENSP00000264033,9606.ENSP00000268712,9606.ENSP00000287727,9606.ENSP00000305769,9606.ENSP00000325527,9606.ENSP00000329357,9606.ENSP00000332973,9606.ENSP00000337088,9606.ENSP00000340361,9606.ENSP00000341551,9606.ENSP00000345826,…	MAPK1,TGFB1,ITGB8,SERPINE1,ACVR2A,SMAD7,SMAD2,EP300,CBL,NCOR1,ZFYVE9,SMAD1,FBN1,SP1,SMAD3,MEN1,ACVR2B,SMAD4,PMEPA1,TGFBR2,STAT1,SMURF1,PARP1,TGFB2,F11R,CDK9,HDAC1,RBL1,TGIF2,BMPR2,BAMBI,SKI,BMP2,CDK8,ITGB1,NEDD4L,NCOR2,RHOA,SMAD5,ACVR1B,TGFBR1,ITGB3,MYC,FURIN
Reactome	HSA-5683057	MAPK family signaling cascades	66	322	0.64	1.9	5.95e-19	9606.ENSP00000215832,9606.ENSP00000220592,9606.ENSP00000222254,9606.ENSP00000222390,9606.ENSP00000230990,9606.ENSP00000239223,9606.ENSP00000246747,9606.ENSP00000256078,9606.ENSP00000257290,9606.ENSP00000258884,9606.ENSP00000261313,9606.ENSP00000261799,9606.ENSP00000263967,9606.ENSP00000264431,9606.ENSP00000264498,9606.ENSP00000267101,9606.ENSP00000274376,9606.ENSP00000275493,9606.ENSP00000278568,…	MAPK1,AGO2,PIK3R2,HGF,HBEGF,DUSP1,ARL2,KRAS,PDGFRA,ABHD17C,PEBP1,PDGFRB,PIK3CA,RAPGEF2,FGF2,ERBB3,RASA1,EGFR,PAK1,KIT,IGF2BP1,SPRED1,MAP2K1,IRS1,FGB,MAP3K11,PAK2,MET,PPP2R5E,FOXO3,FGFR3,ERBB4,FN1,RET,RAC1,SPRED2,SPTBN1,NF1,IL6R,NRAS,JUN,NCOA3,CCND3,AGO1,AGO4,IRS2,BCL2L1,FOXO1,JAK2,GRB2,CDK1,BTC,TNRC6A,IL6,FGFR1,SHC1,RAF1,ARRB2,SEPTIN7,BRAF,PIK3R1,ITGB3,MYC,NCAM1,CDC42,JAK1
Reactome	HSA-2262752	Cellular responses to stress	104	747	0.47	1.47	7.06e-19	9606.ENSP00000212015,9606.ENSP00000215832,9606.ENSP00000216037,9606.ENSP00000216117,9606.ENSP00000216185,9606.ENSP00000217244,9606.ENSP00000226574,9606.ENSP00000228872,9606.ENSP00000229795,9606.ENSP00000253039,9606.ENSP00000254719,9606.ENSP00000256474,9606.ENSP00000257118,9606.ENSP00000257904,9606.ENSP00000258149,9606.ENSP00000262643,9606.ENSP00000262904,9606.ENSP00000263253,9606.ENSP00000263339,…	SIRT1,MAPK1,XBP1,HMOX1,TXN2,CSNK2A1,NFKB1,CDKN1B,MAPK14,EIF2S3,RPA1,VHL,PHC2,CDK4,MDM2,CCNE1,E2F3,EP300,IL1A,EPAS1,STAT3,CDK6,CDK2,RB1,NCOR1,TP53,CBX4,MEF2D,IGFBP1,ATM,HIF1AN,HSP90B1,CEBPB,FOS,CXCL8,MAPK7,SUZ12,EZH2,TUBB3,HSPA5,GSK3B,CARM1,NRIP1,SP1,NLRP3,ANAPC1,NDUFA4,MEF2C,TUBB4B,MAP4K4,ATF3,E2F1,UBE2C,MAP3K5,MTOR,MT-CO2,E2F2,MDM4,RNF2,HDGF,BTRC,JUN,EXOSC2,AGO1,AGO4,TLR4,BMI1,RPS6KA3,IFNB1,AKT2…
Reactome	HSA-5663205	Infectious disease	117	917	0.43	1.38	1.08e-18	9606.ENSP00000005340,9606.ENSP00000215832,9606.ENSP00000216117,9606.ENSP00000216797,9606.ENSP00000219150,9606.ENSP00000220509,9606.ENSP00000221930,9606.ENSP00000226574,9606.ENSP00000229795,9606.ENSP00000230990,9606.ENSP00000238497,9606.ENSP00000247178,9606.ENSP00000256458,9606.ENSP00000256474,9606.ENSP00000257770,9606.ENSP00000260010,9606.ENSP00000261681,9606.ENSP00000261769,9606.ENSP00000261798,…	DVL2,MAPK1,HMOX1,NFKBIA,CORO1A,VPS18,TGFB1,NFKB1,MAPK14,HBEGF,VPS4B,ATG14,IRAK2,VHL,NT5E,TLR2,MPP5,CDH1,CSNK1A1,EP300,IL1A,CBL,ARID4B,WNT5A,RB1,NCOR1,EGFR,MTA2,GJA1,APP,ERCC3,KPNB1,ELMO2,SAP30L,RUNX1,CRK,MAP2K1,FEN1,ITPR1,SEC23A,GEMIN2,ADAM17,GNAI2,PAK2,SUZ12,MET,ROCK2,EZH2,TUBB3,GEMIN4,GSK3B,CD28,SP1,TBK1,P2RX7,SMAD3,WASF3,NLRP3,CAV1,TUBB4B,SMAD4,IMPDH1,RAC1,STAT1,BECN1,PARP1,TAB2,IL6R,SIKE1,IRA…
Reactome	HSA-168249	Innate Immune System	124	1041	0.4	1.29	9.84e-18	9606.ENSP00000075120,9606.ENSP00000211287,9606.ENSP00000215574,9606.ENSP00000215754,9606.ENSP00000215832,9606.ENSP00000216117,9606.ENSP00000216797,9606.ENSP00000222254,9606.ENSP00000226574,9606.ENSP00000228506,9606.ENSP00000229795,9606.ENSP00000242786,9606.ENSP00000248244,9606.ENSP00000250092,9606.ENSP00000251143,9606.ENSP00000256078,9606.ENSP00000256458,9606.ENSP00000258418,9606.ENSP00000260010,…	SLC2A3,MAPK13,CDC34,MIF,MAPK1,HMOX1,NFKBIA,PIK3R2,NFKB1,MLEC,MAPK14,ADGRE5,TICAM1,CD68,VPS35L,KRAS,IRAK2,CAB39,TLR2,ADAM10,ATF1,N4BP1,TIMP2,EP300,PIK3CA,TP53,PAK1,APP,KPNB1,ELMO2,S100A1,NCSTN,NOS3,HSP90B1,CRK,NFATC3,FADD,MAP2K1,PA2G4,FGB,PRKCE,FOS,ITPR1,MAPK7,CASP2,PAK2,CLU,TBK1,P2RX7,WASF3,NLRP3,PLAUR,MEF2C,TUBB4B,SLPI,CCR6,IMPDH1,PTGES2,HMGB1,ANXA2,RAC1,CD47,TAB2,ATG5,SIKE1,NRAS,IRAK1,BTRC,CHUK…
Reactome	HSA-195721	Signaling by WNT	61	298	0.64	1.84	1.55e-17	9606.ENSP00000005340,9606.ENSP00000217244,9606.ENSP00000220592,9606.ENSP00000220772,9606.ENSP00000222462,9606.ENSP00000234739,9606.ENSP00000244745,9606.ENSP00000245479,9606.ENSP00000256078,9606.ENSP00000257430,9606.ENSP00000261349,9606.ENSP00000261798,9606.ENSP00000263253,9606.ENSP00000264634,9606.ENSP00000265165,9606.ENSP00000282111,9606.ENSP00000284523,9606.ENSP00000285311,9606.ENSP00000290167,…	DVL2,CSNK2A1,AGO2,SFRP1,WNT16,BCL9,SOX4,SOX9,KRAS,APC,LRP6,CSNK1A1,EP300,WNT5A,LEF1,TCF7L1,WNT3A,DKK2,WNT4,AXIN2,ITPR1,TERT,CTBP2,SOX2,GSK3B,KREMEN1,MEN1,PPP2R5E,CAV1,SMARCA4,RAC1,FZD6,FZD5,SMURF1,BTRC,FRAT2,FRAT1,XIAP,AGO1,AGO4,HDAC1,TLE4,LGR4,AKT2,PPP3CA,TNRC6A,YWHAZ,SOX6,RUNX3,NFATC1,RHOA,ARRB2,PRKCA,H2AX,FZD4,ZNRF3,AKT1,TLE3,MYC,CLTC,CTNNB1
KEGG	hsa05200	Pathways in cancer	166	515	0.84	3.91	2.84e-74	9606.ENSP00000005257,9606.ENSP00000005340,9606.ENSP00000215832,9606.ENSP00000216117,9606.ENSP00000216797,9606.ENSP00000219070,9606.ENSP00000221930,9606.ENSP00000222254,9606.ENSP00000222390,9606.ENSP00000222462,9606.ENSP00000225577,9606.ENSP00000226574,9606.ENSP00000227507,9606.ENSP00000228872,9606.ENSP00000229135,9606.ENSP00000231790,9606.ENSP00000233146,9606.ENSP00000234420,9606.ENSP00000254066,…	RALA,DVL2,MAPK1,HMOX1,NFKBIA,MMP2,TGFB1,PIK3R2,HGF,WNT16,RPS6KB1,NFKB1,CCND1,CDKN1B,IFNG,MLH1,MSH2,MSH6,RARA,JAG1,KRAS,VHL,NOTCH2,PDGFRA,APC,CDK4,MDM2,LAMC1,CCND2,LRP6,CDH1,PDGFRB,SMAD2,CCNE1,PIK3R3,E2F3,EP300,PAX8,NOTCH3,EPAS1,PIK3CA,CBL,LAMC2,FGF2,WNT5A,STAT3,MSH3,LEF1,CDK6,CDK2,RB1,TP53,EGFR,TCF7L1,WNT3A,PPARG,KIT,WNT4,STAT5B,HSP90B1,RUNX1,CRK,FADD,MAP2K1,AXIN2,FOS,CXCL8,TERT,CASP3,CTBP2,GNAI2…
KEGG	hsa05206	MicroRNAs in cancer	100	159	1.13	6.12	1.02e-64	9606.ENSP00000212015,9606.ENSP00000215832,9606.ENSP00000216117,9606.ENSP00000222254,9606.ENSP00000226574,9606.ENSP00000227507,9606.ENSP00000228872,9606.ENSP00000244745,9606.ENSP00000250405,9606.ENSP00000256078,9606.ENSP00000256646,9606.ENSP00000257290,9606.ENSP00000257430,9606.ENSP00000258149,9606.ENSP00000260356,9606.ENSP00000261254,9606.ENSP00000261799,9606.ENSP00000262643,9606.ENSP00000262741,…	SIRT1,MAPK1,HMOX1,PIK3R2,NFKB1,CCND1,CDKN1B,SOX4,BCL2L2,KRAS,NOTCH2,PDGFRA,APC,MDM2,THBS1,CCND2,PDGFRB,CCNE1,PIK3R3,E2F3,EP300,NOTCH3,PIK3CA,HDAC4,STAT3,DNMT3A,CDK6,TIMP3,ERBB3,TP53,EGFR,ATM,PDCD4,WNT3A,MMP16,IGF2BP1,ITGA5,CRK,MAP2K1,CDC25A,IRS1,PRKCE,DDIT4,MAPK7,CASP3,MET,EZH2,DNMT3B,FGFR3,E2F1,CRKL,BMF,DNMT1,ZEB1,MTOR,E2F2,MDM4,PTGS2,MCL1,NRAS,PTEN,MMP9,ABL1,PLAU,PIM1,HDAC1,BMPR2,IRS2,BMI1,RECK…
KEGG	hsa05205	Proteoglycans in cancer	80	194	0.94	3.95	6.42e-41	9606.ENSP00000211287,9606.ENSP00000215832,9606.ENSP00000219070,9606.ENSP00000221930,9606.ENSP00000222254,9606.ENSP00000222390,9606.ENSP00000222462,9606.ENSP00000222693,9606.ENSP00000225577,9606.ENSP00000227507,9606.ENSP00000229307,9606.ENSP00000229795,9606.ENSP00000230990,9606.ENSP00000242261,9606.ENSP00000246792,9606.ENSP00000256078,9606.ENSP00000258149,9606.ENSP00000260010,9606.ENSP00000260356,…	MAPK13,MAPK1,MMP2,TGFB1,PIK3R2,HGF,WNT16,CAV2,RPS6KB1,CCND1,NANOG,MAPK14,HBEGF,TWIST1,RRAS,KRAS,MDM2,TLR2,THBS1,SMAD2,PIK3R3,KDR,PIK3CA,CBL,FGF2,WNT5A,STAT3,TIMP3,ERBB3,TP53,EGFR,PAK1,PDCD4,WNT3A,TIAM1,WNT4,ITGA5,MAP2K1,ITPR1,CASP3,MET,ROCK2,CAV1,PLAUR,ERBB4,FN1,FZD6,MSN,MTOR,FZD5,NRAS,MMP9,PLAU,TLR4,AKT2,GRB2,IGF1,ITGB1,ROCK1,CDKN1A,FGFR1,CD44,TNF,RHOA,RAF1,ESR1,PRKCA,BRAF,PIK3R1,FZD4,HIF1A,AKT1…
KEGG	hsa05161	Hepatitis B	74	158	1.0	4.27	7.39e-41	9606.ENSP00000211287,9606.ENSP00000215832,9606.ENSP00000216797,9606.ENSP00000221930,9606.ENSP00000222254,9606.ENSP00000226574,9606.ENSP00000229795,9606.ENSP00000242480,9606.ENSP00000248244,9606.ENSP00000256078,9606.ENSP00000260010,9606.ENSP00000262643,9606.ENSP00000262741,9606.ENSP00000262904,9606.ENSP00000263253,9606.ENSP00000263967,9606.ENSP00000264657,9606.ENSP00000266970,9606.ENSP00000267163,…	MAPK13,MAPK1,NFKBIA,TGFB1,PIK3R2,NFKB1,MAPK14,EGR2,TICAM1,KRAS,TLR2,CCNE1,PIK3R3,E2F3,EP300,PIK3CA,STAT3,CDK2,RB1,TP53,STAT5B,NFATC3,FADD,MAP2K1,FOS,CXCL8,CASP3,TBK1,SMAD3,STAT5A,SMAD4,E2F1,CREB5,TGFBR2,STAT1,E2F2,TAB2,NRAS,IRAK1,CHUK,JUN,MMP9,TLR4,PCNA,IFNB1,JAK2,AKT2,GRB2,TIRAP,YWHAZ,BCL2,CDKN1A,IL6,CREB1,NFATC1,MAPK9,TNF,RAF1,PRKCA,BRAF,PIK3R1,CCNE2,IKBKB,TRAF6,TGFBR1,APAF1,AKT1,MAP2K6,MYC,IRA…
KEGG	hsa04218	Cellular senescence	66	150	0.97	3.87	4.17e-35	9606.ENSP00000211287,9606.ENSP00000212015,9606.ENSP00000215832,9606.ENSP00000221930,9606.ENSP00000222254,9606.ENSP00000223095,9606.ENSP00000226574,9606.ENSP00000227507,9606.ENSP00000229795,9606.ENSP00000246792,9606.ENSP00000256078,9606.ENSP00000256442,9606.ENSP00000257904,9606.ENSP00000258149,9606.ENSP00000261254,9606.ENSP00000262133,9606.ENSP00000262160,9606.ENSP00000262643,9606.ENSP00000262741,…	MAPK13,SIRT1,MAPK1,TGFB1,PIK3R2,SERPINE1,NFKB1,CCND1,MAPK14,RRAS,KRAS,CCNB1,CDK4,MDM2,CCND2,RBL2,SMAD2,CCNE1,PIK3R3,E2F3,IL1A,PIK3CA,CDK6,CDK2,RB1,TP53,ATM,NFATC3,MAP2K1,CDC25A,HIPK3,ITPR1,CXCL8,SMAD3,FOXO3,EIF4EBP1,E2F1,TRAF3IP2,TGFBR2,MTOR,E2F2,NRAS,BTRC,PTEN,CCND3,RBL1,FOXO1,AKT2,ETS1,PPP3CA,CDK1,CDKN1A,IL6,NFATC1,CHEK1,RAF1,HIPK1,CDKN2A,PIK3R1,CCNE2,TGFBR1,AKT1,MAP2K6,MYC,CCNA2,AKT3
KEGG	hsa05165	Human papillomavirus infection	90	324	0.77	2.89	4.17e-35	9606.ENSP00000005340,9606.ENSP00000215832,9606.ENSP00000222254,9606.ENSP00000222462,9606.ENSP00000222573,9606.ENSP00000222725,9606.ENSP00000225577,9606.ENSP00000226574,9606.ENSP00000227507,9606.ENSP00000228872,9606.ENSP00000248244,9606.ENSP00000254958,9606.ENSP00000256078,9606.ENSP00000256646,9606.ENSP00000257430,9606.ENSP00000257904,9606.ENSP00000258149,9606.ENSP00000258341,9606.ENSP00000260356,…	DVL2,MAPK1,PIK3R2,WNT16,ITGB8,LFNG,RPS6KB1,NFKB1,CCND1,CDKN1B,TICAM1,JAG1,KRAS,NOTCH2,APC,CDK4,MDM2,LAMC1,THBS1,CCND2,MPP5,PDGFRB,RBL2,CCNE1,PIK3R3,EP300,NOTCH3,PIK3CA,LAMC2,WNT5A,CDK6,CDK2,RB1,TP53,EGFR,ATM,TCF7L1,WNT3A,WNT4,ITGA5,FADD,MAP2K1,AXIN2,TERT,CASP3,ITGA3,GSK3B,PPP2R2A,TBK1,PPP2R5E,EIF4EBP1,E2F1,FN1,CREB5,FZD6,COL4A2,STAT1,MTOR,FZD5,PTGS2,NRAS,CHUK,PTEN,CCND3,HDAC1,RBL1,COL4A1,FOXO1,IF…
KEGG	hsa04151	PI3K-Akt signaling pathway	91	349	0.74	2.73	7.92e-34	9606.ENSP00000215832,9606.ENSP00000222254,9606.ENSP00000222390,9606.ENSP00000222573,9606.ENSP00000225577,9606.ENSP00000226574,9606.ENSP00000227507,9606.ENSP00000228872,9606.ENSP00000256078,9606.ENSP00000257290,9606.ENSP00000257904,9606.ENSP00000258149,9606.ENSP00000258341,9606.ENSP00000260010,9606.ENSP00000260356,9606.ENSP00000261254,9606.ENSP00000261799,9606.ENSP00000262133,9606.ENSP00000262643,…	MAPK1,PIK3R2,HGF,ITGB8,RPS6KB1,NFKB1,CCND1,CDKN1B,KRAS,PDGFRA,CDK4,MDM2,LAMC1,TLR2,THBS1,CCND2,PDGFRB,RBL2,CCNE1,PHLPP1,PIK3R3,KDR,PIK3CA,LAMC2,FGF2,CDK6,CDK2,ERBB3,TP53,EGFR,FLT1,KIT,ITGA5,NOS3,HSP90B1,MAP2K1,IRS1,DDIT4,ITGA3,MET,GSK3B,STK11,PPP2R2A,PPP2R5E,FOXO3,FGFR3,EIF4EBP1,ERBB4,PRKAA1,FN1,CREB5,COL4A2,MTOR,IL6R,MCL1,NRAS,CHUK,PTEN,CCND3,TLR4,COL4A1,BCL2L1,IFNB1,JAK2,AKT2,GRB2,IGF1,BCL2L11,…
KEGG	hsa05166	Human T-cell leukemia virus 1 infection	73	210	0.87	3.3	1.16e-33	9606.ENSP00000215832,9606.ENSP00000216797,9606.ENSP00000221930,9606.ENSP00000222254,9606.ENSP00000226574,9606.ENSP00000227507,9606.ENSP00000239938,9606.ENSP00000242480,9606.ENSP00000256078,9606.ENSP00000257904,9606.ENSP00000261254,9606.ENSP00000261776,9606.ENSP00000262160,9606.ENSP00000262643,9606.ENSP00000262741,9606.ENSP00000262904,9606.ENSP00000262965,9606.ENSP00000263253,9606.ENSP00000263754,…	MAPK1,NFKBIA,TGFB1,PIK3R2,NFKB1,CCND1,EGR1,EGR2,KRAS,CDK4,CCND2,VAC14,SMAD2,CCNE1,PIK3R3,E2F3,TCF3,EP300,KAT2B,PIK3CA,ICAM1,SRF,CDK2,RB1,TP53,ATM,STAT5B,MAD2L1,NFATC3,MAP2K1,FOS,TERT,FOSL1,SMAD3,ANAPC1,STAT5A,SMAD4,E2F1,CREB5,TGFBR2,E2F2,NRAS,CHUK,XIAP,JUN,PTEN,CCND3,BCL2L1,AKT2,ETS1,PTTG1,PPP3CA,CDKN1A,IL6,CREB1,NFATC1,CHEK1,MAPK9,TNF,SLC2A1,CDKN2A,PIK3R1,CCNE2,IKBKB,CDC27,RAN,TGFBR1,AKT1,MYC,CC…
KEGG	hsa05224	Breast cancer	63	146	0.96	3.74	2.47e-33	9606.ENSP00000005340,9606.ENSP00000215832,9606.ENSP00000222254,9606.ENSP00000222462,9606.ENSP00000225577,9606.ENSP00000227507,9606.ENSP00000254958,9606.ENSP00000256078,9606.ENSP00000256646,9606.ENSP00000257430,9606.ENSP00000257904,9606.ENSP00000261349,9606.ENSP00000262741,9606.ENSP00000262904,9606.ENSP00000263388,9606.ENSP00000263967,9606.ENSP00000264498,9606.ENSP00000264634,9606.ENSP00000265165,…	DVL2,MAPK1,PIK3R2,WNT16,RPS6KB1,CCND1,JAG1,KRAS,NOTCH2,APC,CDK4,LRP6,PIK3R3,E2F3,NOTCH3,PIK3CA,FGF2,WNT5A,LEF1,CDK6,RB1,TP53,EGFR,TCF7L1,WNT3A,KIT,WNT4,MAP2K1,AXIN2,FOS,GSK3B,SP1,ESR2,E2F1,FZD6,MTOR,FZD5,E2F2,NRAS,FRAT2,FRAT1,JUN,PTEN,NCOA3,BRCA2,AKT2,GRB2,IGF1,CDKN1A,FGFR1,SHC1,RAF1,ESR1,BRCA1,BRAF,PIK3R1,FZD4,AKT1,MYC,CTNNB1,IGF1R,NOTCH1,AKT3
KEGG	hsa05226	Gastric cancer	63	146	0.96	3.74	2.47e-33	9606.ENSP00000005340,9606.ENSP00000215832,9606.ENSP00000221930,9606.ENSP00000222254,9606.ENSP00000222390,9606.ENSP00000222462,9606.ENSP00000225577,9606.ENSP00000227507,9606.ENSP00000228872,9606.ENSP00000231790,9606.ENSP00000256078,9606.ENSP00000257430,9606.ENSP00000261349,9606.ENSP00000261769,9606.ENSP00000262160,9606.ENSP00000262643,9606.ENSP00000262741,9606.ENSP00000262904,9606.ENSP00000263967,…	DVL2,MAPK1,TGFB1,PIK3R2,HGF,WNT16,RPS6KB1,CCND1,CDKN1B,MLH1,KRAS,APC,LRP6,CDH1,SMAD2,CCNE1,PIK3R3,E2F3,PIK3CA,FGF2,WNT5A,LEF1,CDK2,RB1,TP53,EGFR,TCF7L1,WNT3A,WNT4,MAP2K1,AXIN2,TERT,MET,GSK3B,RARB,SMAD3,SMAD4,E2F1,FZD6,TGFBR2,MTOR,FZD5,E2F2,NRAS,FRAT2,FRAT1,CDX2,AKT2,GRB2,BCL2,CDKN1A,SHC1,RAF1,BRAF,PIK3R1,CCNE2,FZD4,TGFBR1,AKT1,ABCB1,MYC,CTNNB1,AKT3
KEGG	hsa05225	Hepatocellular carcinoma	65	161	0.93	3.59	3.99e-33	9606.ENSP00000005340,9606.ENSP00000215832,9606.ENSP00000216117,9606.ENSP00000221930,9606.ENSP00000222254,9606.ENSP00000222390,9606.ENSP00000222462,9606.ENSP00000225577,9606.ENSP00000227507,9606.ENSP00000256078,9606.ENSP00000257430,9606.ENSP00000257904,9606.ENSP00000261349,9606.ENSP00000262160,9606.ENSP00000262741,9606.ENSP00000262904,9606.ENSP00000263967,9606.ENSP00000264634,9606.ENSP00000265165,…	DVL2,MAPK1,HMOX1,TGFB1,PIK3R2,HGF,WNT16,RPS6KB1,CCND1,KRAS,APC,CDK4,LRP6,SMAD2,PIK3R3,E2F3,PIK3CA,WNT5A,LEF1,CDK6,RB1,TP53,EGFR,TCF7L1,WNT3A,WNT4,MAP2K1,AXIN2,TERT,MET,ARID1A,GSK3B,SMAD3,ARID2,SMAD4,SMARCA4,E2F1,FZD6,TGFBR2,MTOR,FZD5,E2F2,NRAS,FRAT2,FRAT1,PTEN,BCL2L1,SMARCA2,AKT2,GRB2,CDKN1A,SHC1,RAF1,PRKCA,CDKN2A,BRAF,PIK3R1,FZD4,TGFBR1,AKT1,MYC,MGST2,CTNNB1,IGF1R,AKT3
KEGG	hsa05215	Prostate cancer	54	97	1.07	4.26	6.10e-33	9606.ENSP00000215832,9606.ENSP00000216797,9606.ENSP00000222254,9606.ENSP00000226574,9606.ENSP00000227507,9606.ENSP00000228872,9606.ENSP00000256078,9606.ENSP00000257290,9606.ENSP00000258149,9606.ENSP00000261799,9606.ENSP00000262643,9606.ENSP00000262741,9606.ENSP00000262904,9606.ENSP00000263253,9606.ENSP00000263967,9606.ENSP00000265165,9606.ENSP00000266970,9606.ENSP00000267163,9606.ENSP00000269305,…	MAPK1,NFKBIA,PIK3R2,NFKB1,CCND1,CDKN1B,KRAS,PDGFRA,MDM2,PDGFRB,CCNE1,PIK3R3,E2F3,EP300,PIK3CA,LEF1,CDK2,RB1,TP53,EGFR,TCF7L1,HSP90B1,MMP3,MAP2K1,GSK3B,E2F1,CREB5,ZEB1,MTOR,E2F2,NRAS,CHUK,PTEN,MMP9,PLAU,FOXO1,NKX3-1,AKT2,GRB2,IGF1,BCL2,CDKN1A,CREB1,FGFR1,RAF1,ERG,BRAF,PIK3R1,CCNE2,IKBKB,AKT1,CTNNB1,IGF1R,AKT3
KEGG	hsa05163	Human cytomegalovirus infection	72	217	0.85	3.15	2.51e-32	9606.ENSP00000211287,9606.ENSP00000215832,9606.ENSP00000216797,9606.ENSP00000222254,9606.ENSP00000225577,9606.ENSP00000226574,9606.ENSP00000227507,9606.ENSP00000229795,9606.ENSP00000256078,9606.ENSP00000257290,9606.ENSP00000257904,9606.ENSP00000258149,9606.ENSP00000262741,9606.ENSP00000262904,9606.ENSP00000263967,9606.ENSP00000264657,9606.ENSP00000265734,9606.ENSP00000267163,9606.ENSP00000269305,…	MAPK13,MAPK1,NFKBIA,PIK3R2,RPS6KB1,NFKB1,CCND1,MAPK14,KRAS,PDGFRA,CDK4,MDM2,PIK3R3,E2F3,PIK3CA,STAT3,CDK6,RB1,TP53,EGFR,CRK,NFATC3,FADD,MAP2K1,ITPR1,CXCL8,CASP3,GNAI2,ROCK2,GSK3B,SP1,TBK1,EIF4EBP1,E2F1,CRKL,CREB5,MTOR,E2F2,PTGS2,IL6R,NRAS,CHUK,IFNB1,AKT2,GRB2,PPP3CA,CXCL12,ROCK1,CDKN1A,IL6,CXCR4,CREB1,NFATC1,TNF,RHOA,GNA13,RAF1,PRKCA,CDKN2A,PIK3R1,IKBKB,AKT1,ITGB3,MAP2K6,CCL5,CCL3,MYC,CCL4,CTNNB1…
KEGG	hsa04933	AGE-RAGE signaling pathway in diabetic complications	52	96	1.06	4.1	2.48e-31	9606.ENSP00000211287,9606.ENSP00000215832,9606.ENSP00000219070,9606.ENSP00000221930,9606.ENSP00000222254,9606.ENSP00000223095,9606.ENSP00000226574,9606.ENSP00000227507,9606.ENSP00000228872,9606.ENSP00000229795,9606.ENSP00000239938,9606.ENSP00000256078,9606.ENSP00000257904,9606.ENSP00000262160,9606.ENSP00000262741,9606.ENSP00000263339,9606.ENSP00000263967,9606.ENSP00000264657,9606.ENSP00000264832,…	MAPK13,MAPK1,MMP2,TGFB1,PIK3R2,SERPINE1,NFKB1,CCND1,CDKN1B,MAPK14,EGR1,KRAS,CDK4,SMAD2,PIK3R3,IL1A,PIK3CA,STAT3,ICAM1,STAT5B,VCAM1,NOS3,COL3A1,PRKCE,CXCL8,CASP3,SMAD3,STAT5A,SMAD4,FN1,TGFBR2,COL4A2,STAT1,NRAS,JUN,PIM1,COL4A1,EDN1,FOXO1,JAK2,AKT2,BCL2,IL6,NFATC1,MAPK9,TNF,PRKCA,PIK3R1,TGFBR1,AKT1,CDC42,AKT3
KEGG	hsa05220	Chronic myeloid leukemia	47	75	1.13	4.33	1.93e-30	9606.ENSP00000215832,9606.ENSP00000216797,9606.ENSP00000221930,9606.ENSP00000222254,9606.ENSP00000226574,9606.ENSP00000227507,9606.ENSP00000228872,9606.ENSP00000256078,9606.ENSP00000257904,9606.ENSP00000258149,9606.ENSP00000262741,9606.ENSP00000262904,9606.ENSP00000263967,9606.ENSP00000264033,9606.ENSP00000265734,9606.ENSP00000267163,9606.ENSP00000269305,9606.ENSP00000293328,9606.ENSP00000300305,…	MAPK1,NFKBIA,TGFB1,PIK3R2,NFKB1,CCND1,CDKN1B,KRAS,CDK4,MDM2,PIK3R3,E2F3,PIK3CA,CBL,CDK6,RB1,TP53,STAT5B,RUNX1,CRK,MAP2K1,CTBP2,SMAD3,STAT5A,SMAD4,E2F1,CRKL,TGFBR2,E2F2,NRAS,CHUK,ABL1,HDAC1,BCL2L1,AKT2,GRB2,CDKN1A,SHC1,RAF1,CDKN2A,BRAF,PIK3R1,IKBKB,TGFBR1,AKT1,MYC,AKT3
GO Biological process	GO:1901701	Cellular response to oxygen-containing compound	204	1057	0.61	2.46	1.53e-59	9606.ENSP00000003084,9606.ENSP00000211287,9606.ENSP00000212015,9606.ENSP00000215832,9606.ENSP00000216037,9606.ENSP00000216797,9606.ENSP00000219070,9606.ENSP00000220772,9606.ENSP00000220822,9606.ENSP00000221930,9606.ENSP00000222248,9606.ENSP00000222254,9606.ENSP00000222693,9606.ENSP00000223095,9606.ENSP00000225577,9606.ENSP00000226574,9606.ENSP00000229795,9606.ENSP00000237596,9606.ENSP00000239938,…	CFTR,MAPK13,SIRT1,MAPK1,XBP1,NFKBIA,MMP2,SFRP1,GDAP1,TGFB1,SLC5A5,PIK3R2,CAV2,SERPINE1,RPS6KB1,NFKB1,MAPK14,PKD2,EGR1,SOX4,SOX9,TICAM1,CD68,BCL2L2,RARA,IRAK2,PDGFRA,APC,CDK4,MDM2,TLR2,LRP6,SLC7A5,SLC6A4,CDH1,PIK3R3,IL1A,KAT2B,PIK3CA,RAPGEF2,WNT5A,STAT3,DNMT3A,ICAM1,SRF,CPEB3,CDK2,RB1,PXN,TP53,RHOB,EGFR,IGFBP1,SLC1A2,ATM,PDCD4,GJA1,WNT3A,APP,PPARG,STAT5B,VCAM1,NCSTN,NEUROD1,NOS3,HSP90B1,MMP3,CRK,A…
GO Biological process	GO:0006950	Response to stress	373	3358	0.37	1.51	5.17e-57	9606.ENSP00000003084,9606.ENSP00000013807,9606.ENSP00000164227,9606.ENSP00000166345,9606.ENSP00000211287,9606.ENSP00000212015,9606.ENSP00000215754,9606.ENSP00000215832,9606.ENSP00000216037,9606.ENSP00000216117,9606.ENSP00000216185,9606.ENSP00000216797,9606.ENSP00000219070,9606.ENSP00000219150,9606.ENSP00000220772,9606.ENSP00000221930,9606.ENSP00000222254,9606.ENSP00000222462,9606.ENSP00000223095,…	CFTR,ERCC1,BCL3,TRIP13,MAPK13,SIRT1,MIF,MAPK1,XBP1,HMOX1,TXN2,NFKBIA,MMP2,CORO1A,SFRP1,TGFB1,PIK3R2,WNT16,SERPINE1,RPS6KB1,CCL1,NFKB1,CCND1,YBX3,CDKN1B,IFNG,MAPK14,HBEGF,LOX,MLH1,TUSC2,MSH2,MSH6,PKD2,VPS4B,EGR1,TWIST1,UNG,ADGRE5,ATG14,TICAM1,CD68,BCL2L2,MAP3K10,RPA1,IRAK2,VHL,NOTCH2,PDGFRA,APC,MDM2,CAB39,LRRC8A,TLR2,THBS1,SLC7A5,SLC6A4,NDST1,PDGFRB,SMAD7,SMAD2,YY1,N4BP1,EP300,IL1A,POLD3,EPAS1,KDR…
GO Biological process	GO:0030335	Positive regulation of cell migration	144	529	0.76	3.23	3.33e-56	9606.ENSP00000080059,9606.ENSP00000212015,9606.ENSP00000215832,9606.ENSP00000216037,9606.ENSP00000216117,9606.ENSP00000219070,9606.ENSP00000219150,9606.ENSP00000219782,9606.ENSP00000220592,9606.ENSP00000221930,9606.ENSP00000222390,9606.ENSP00000223095,9606.ENSP00000225577,9606.ENSP00000225842,9606.ENSP00000229135,9606.ENSP00000230990,9606.ENSP00000231061,9606.ENSP00000244050,9606.ENSP00000245479,…	HDAC7,SIRT1,MAPK1,XBP1,HMOX1,MMP2,CORO1A,MAZ,AGO2,TGFB1,HGF,SERPINE1,RPS6KB1,CCL1,IFNG,HBEGF,SPARC,SNAI1,SOX9,RRAS,RIN2,PDGFRA,APC,THBS1,ADAM10,PDGFRB,SPAG9,PIK3R3,IL1A,KDR,LAMC2,RAPGEF2,FGF2,WNT5A,STAT3,ICAM1,LEF1,RHOB,EGFR,PAK1,ATM,FLT1,APP,RHOC,TIAM1,KIT,ITGA5,NOS3,ARF6,CRK,FADD,PRKCE,CXCL8,MMP14,TERT,ADAM17,FBXO31,GNAI2,DAB2,ITGA3,MET,ROCK2,HSPA5,SP1,SMAD3,CAV1,STAT5A,WNK1,FERMT2,MAP4K4,CCR6,…
GO Biological process	GO:0034097	Response to cytokine	141	804	0.57	2.07	7.31e-36	9606.ENSP00000209884,9606.ENSP00000211287,9606.ENSP00000212015,9606.ENSP00000215574,9606.ENSP00000215832,9606.ENSP00000216037,9606.ENSP00000216797,9606.ENSP00000219070,9606.ENSP00000219150,9606.ENSP00000220772,9606.ENSP00000225577,9606.ENSP00000225842,9606.ENSP00000226574,9606.ENSP00000228251,9606.ENSP00000229135,9606.ENSP00000229795,9606.ENSP00000231004,9606.ENSP00000239223,9606.ENSP00000239938,…	KLHL20,MAPK13,SIRT1,CDC34,MAPK1,XBP1,NFKBIA,MMP2,CORO1A,SFRP1,RPS6KB1,CCL1,NFKB1,YBX3,IFNG,MAPK14,LOX,DUSP1,EGR1,SOX9,RARA,IRAK2,CDK4,TLR2,THBS1,ADAM10,SMAD7,YY1,TIMP2,IL1A,CBL,HDAC4,WNT5A,STAT3,ICAM1,MCM2,LEF1,SRF,TIMP3,TP53,SMARCA5,APP,KIT,IL17RB,HK2,STAT5B,VCAM1,COL3A1,FASN,CEBPB,FGB,FOS,CXCL8,FOSL1,CASP3,CTBP2,SLC2A4,HSPA5,ZYX,GSK3B,HAX1,TBK1,SOCS3,SHMT2,LIMS1,IL21R,NFAT5,CAV1,FOXO3,STAT5A,JA…
GO Biological process	GO:0002376	Immune system process	243	2121	0.39	1.46	1.71e-35	9606.ENSP00000013807,9606.ENSP00000164227,9606.ENSP00000193322,9606.ENSP00000212015,9606.ENSP00000215754,9606.ENSP00000215832,9606.ENSP00000216037,9606.ENSP00000216117,9606.ENSP00000219150,9606.ENSP00000220772,9606.ENSP00000221930,9606.ENSP00000222254,9606.ENSP00000222573,9606.ENSP00000222725,9606.ENSP00000225577,9606.ENSP00000225842,9606.ENSP00000229135,9606.ENSP00000229795,9606.ENSP00000231790,…	ERCC1,BCL3,OSTM1,SIRT1,MIF,MAPK1,XBP1,HMOX1,CORO1A,SFRP1,TGFB1,PIK3R2,ITGB8,LFNG,RPS6KB1,CCL1,IFNG,MAPK14,MLH1,TUSC2,MSH2,MSH6,EGR1,TNFSF10,UNG,ADGRE5,SOX4,RRAS,TICAM1,LIF,CD68,JAG1,NOTCH2,PDGFRA,LRRC8A,TLR2,THBS1,ADAM10,YY1,N4BP1,PIK3R3,TCF3,EP300,IL1A,EPAS1,KDR,PIK3CA,CBL,HDAC4,WNT5A,STAT3,ICAM1,MSH3,LEF1,SRF,CDK6,RB1,TP53,MEIS1,PAK1,ATM,FLT1,WNT3A,TRIM11,APP,PPARG,KIT,WNT4,PKNOX1,STAT5B,TNFSF1…
GO Biological process	GO:0048660	Regulation of smooth muscle cell proliferation	60	142	0.95	3.58	5.49e-31	9606.ENSP00000162391,9606.ENSP00000216037,9606.ENSP00000216117,9606.ENSP00000219070,9606.ENSP00000221930,9606.ENSP00000225577,9606.ENSP00000228872,9606.ENSP00000229135,9606.ENSP00000230990,9606.ENSP00000260356,9606.ENSP00000261799,9606.ENSP00000263388,9606.ENSP00000263967,9606.ENSP00000264498,9606.ENSP00000271555,9606.ENSP00000280154,9606.ENSP00000282561,9606.ENSP00000287820,9606.ENSP00000297494,…	FOXJ2,XBP1,HMOX1,MMP2,TGFB1,RPS6KB1,CDKN1B,IFNG,HBEGF,THBS1,PDGFRB,NOTCH3,PIK3CA,FGF2,MEF2D,PDCD4,GJA1,PPARG,NOS3,TERT,GNAI2,ANG,MEF2C,NF1,ELN,TGFBR2,MAP3K5,DNMT1,STAT1,PTGS2,IL6R,IRAK1,JUN,PTEN,MMP9,HDAC1,TLR4,BMPR2,BMP2,EDN1,JAK2,XRCC5,IGF1,CDKN1A,IL6,TNF,RHOA,GNA13,MYOCD,IL10,MFN2,SOD2,AKT1,ITGB3,CCL5,IRAK4,TNFAIP3,FOXP1,CTNNB1,IGF1R
GO Biological process	GO:0001944	Vasculature development	106	527	0.63	2.21	7.63e-31	9606.ENSP00000080059,9606.ENSP00000212015,9606.ENSP00000215832,9606.ENSP00000216037,9606.ENSP00000216117,9606.ENSP00000219070,9606.ENSP00000221930,9606.ENSP00000222573,9606.ENSP00000223095,9606.ENSP00000229795,9606.ENSP00000231004,9606.ENSP00000237596,9606.ENSP00000239938,9606.ENSP00000242480,9606.ENSP00000244745,9606.ENSP00000249075,9606.ENSP00000254958,9606.ENSP00000256646,9606.ENSP00000257290,…	HDAC7,SIRT1,MAPK1,XBP1,HMOX1,MMP2,TGFB1,ITGB8,SERPINE1,MAPK14,LOX,PKD2,EGR1,EGR2,SOX4,LIF,JAG1,NOTCH2,PDGFRA,MDM2,THBS1,NDST1,PDGFRB,SMAD7,PIK3R3,NOTCH3,EPAS1,KDR,PIK3CA,RAPGEF2,FGF2,LEF1,SRF,CDH2,RHOB,MEIS1,RASA1,FLT1,PKNOX1,ITGA5,TNFSF12,NOS3,SPRED1,MAP2K1,COL3A1,CXCL8,MMP14,CD34,FOSL1,STK11,TNFRSF12A,SOCS3,ARID2,ANG,CAV1,ACVR2B,MEF2C,ANXA2,CRKL,FN1,EPHB4,NF1,TGFBR2,COL18A1,MYLK,COL4A2,FZD5,TGF…
GO Biological process	GO:0007049	Cell cycle	168	1246	0.46	1.63	1.38e-30	9606.ENSP00000005257,9606.ENSP00000013807,9606.ENSP00000025008,9606.ENSP00000162391,9606.ENSP00000166345,9606.ENSP00000211287,9606.ENSP00000215574,9606.ENSP00000215832,9606.ENSP00000217244,9606.ENSP00000222390,9606.ENSP00000225577,9606.ENSP00000227507,9606.ENSP00000228872,9606.ENSP00000230056,9606.ENSP00000231790,9606.ENSP00000232496,9606.ENSP00000233146,9606.ENSP00000234420,9606.ENSP00000237596,…	RALA,ERCC1,RB1CC1,FOXJ2,TRIP13,MAPK13,CDC34,MAPK1,CSNK2A1,HGF,RPS6KB1,CCND1,CDKN1B,GMNN,MLH1,TUSC2,MSH2,MSH6,PKD2,VPS4B,DUSP1,ARL2,LIF,RPA1,NASP,CCNB1,APC,CDK4,MDM2,CCND2,USP22,CSNK1A1,RBL2,CCNE1,E2F3,EP300,KAT2B,WNT5A,DNMT3A,MCM2,CDK6,CDK2,RB1,FANCM,NCOR1,TP53,RHOB,RTKN,RASA1,NPAT,ATM,GJA1,APP,RHOC,KPNB1,WNT4,STAT5B,MAD2L1,RAD21,ARF6,BIRC5,CDC25A,FEN1,PRKCE,PPM1D,KLF11,MAP3K11,ERCC4,FBXO31,MAPK7…
GO Biological process	GO:0016477	Cell migration	140	903	0.52	1.81	1.48e-30	9606.ENSP00000219070,9606.ENSP00000219150,9606.ENSP00000221930,9606.ENSP00000222390,9606.ENSP00000222573,9606.ENSP00000222726,9606.ENSP00000225577,9606.ENSP00000225842,9606.ENSP00000230990,9606.ENSP00000231004,9606.ENSP00000242261,9606.ENSP00000244050,9606.ENSP00000246792,9606.ENSP00000256509,9606.ENSP00000256854,9606.ENSP00000257290,9606.ENSP00000257430,9606.ENSP00000258341,9606.ENSP00000260356,…	MMP2,CORO1A,TGFB1,HGF,ITGB8,HOXA5,RPS6KB1,CCL1,HBEGF,LOX,TWIST1,SNAI1,RRAS,CHL1,NARS1,PDGFRA,APC,LAMC1,THBS1,PDGFRB,PIK3R3,KDR,PIK3CA,RAPGEF2,FGF2,WNT5A,ICAM1,LEF1,SRF,PXN,CDH2,RHOB,EGFR,PAK1,FLT1,RHOC,TIAM1,KIT,ELMO2,STAT5B,ITGA5,TNFSF12,VCAM1,MERTK,NOS3,CRK,COL3A1,CXCL8,DDIT4,MMP14,ADAM17,CD34,ITGA3,MET,ANG,MEF2C,WNK1,ERBB4,PDE4B,CCR6,NR4A2,HMGB1,CRKL,FN1,RET,RAC1,EPHB4,NF1,PTPRF,MSN,NTRK3,CD47…
GO Biological process	GO:0002521	Leukocyte differentiation	91	396	0.69	2.41	5.12e-30	9606.ENSP00000164227,9606.ENSP00000193322,9606.ENSP00000212015,9606.ENSP00000220772,9606.ENSP00000221930,9606.ENSP00000222254,9606.ENSP00000222573,9606.ENSP00000222725,9606.ENSP00000229135,9606.ENSP00000229795,9606.ENSP00000232496,9606.ENSP00000233146,9606.ENSP00000239938,9606.ENSP00000244745,9606.ENSP00000246792,9606.ENSP00000249075,9606.ENSP00000256646,9606.ENSP00000259324,9606.ENSP00000260010,…	BCL3,OSTM1,SIRT1,SFRP1,TGFB1,PIK3R2,ITGB8,LFNG,IFNG,MAPK14,TUSC2,MSH2,EGR1,SOX4,RRAS,LIF,NOTCH2,LRRC8A,TLR2,YY1,PIK3R3,TCF3,EP300,HDAC4,STAT3,LEF1,SRF,CDK6,TP53,ATM,APP,PPARG,KIT,WNT4,PKNOX1,STAT5B,TAL1,VCAM1,MERTK,RUNX1,FADD,FASN,FOS,ADAM17,SP3,EZH2,ZBTB7A,STK11,CD28,ZFPM1,CCR6,HMGB1,TRAF3IP2,ANXA2,SH3PXD2A,NF1,TGFBR2,MTOR,FZD5,PARP1,YY1AP1,IL6R,ATG5,CD40LG,JUN,RUNX2,MMP9,ABL1,ADA,MAFB,ANXA1,GAT…
GO Biological process	GO:0097190	Apoptotic signaling pathway	80	318	0.73	2.52	1.64e-28	9606.ENSP00000025008,9606.ENSP00000164227,9606.ENSP00000202556,9606.ENSP00000212015,9606.ENSP00000216117,9606.ENSP00000220772,9606.ENSP00000221930,9606.ENSP00000229135,9606.ENSP00000231790,9606.ENSP00000233146,9606.ENSP00000234420,9606.ENSP00000248244,9606.ENSP00000250405,9606.ENSP00000263253,9606.ENSP00000263339,9606.ENSP00000267101,9606.ENSP00000269305,9606.ENSP00000273258,9606.ENSP00000276431,…	RB1CC1,BCL3,PPP1R13B,SIRT1,HMOX1,SFRP1,TGFB1,IFNG,MLH1,MSH2,MSH6,TICAM1,BCL2L2,EP300,IL1A,ERBB3,TP53,ARL6IP5,TNFRSF10B,ATM,WNT4,TNFSF12,FADD,MFF,CEBPB,ITPR1,DDIT4,CASP3,CASP2,CLU,GSK3B,STK11,CD28,PMAIP1,SIVA1,P2RX7,SMAD3,CAV1,FOXO3,FGFR3,DYRK2,E2F1,NF1,MAP3K5,E2F2,TGFB2,DEDD,IL6R,BNIP3,MCL1,CASP7,ABL1,BCL2L1,BMI1,BRCA2,BNIP3L,JAK2,PDCD10,CUL5,BCL2L11,BCL2,CDKN1A,MAPK9,SENP1,TNF,RAF1,BBC3,HIPK1,PR…
GO Biological process	GO:0001775	Cell activation	117	693	0.56	1.9	4.09e-28	9606.ENSP00000013807,9606.ENSP00000164227,9606.ENSP00000219150,9606.ENSP00000221930,9606.ENSP00000222254,9606.ENSP00000222573,9606.ENSP00000222725,9606.ENSP00000229135,9606.ENSP00000229795,9606.ENSP00000231790,9606.ENSP00000232496,9606.ENSP00000233146,9606.ENSP00000234420,9606.ENSP00000239938,9606.ENSP00000242576,9606.ENSP00000244745,9606.ENSP00000248244,9606.ENSP00000256646,9606.ENSP00000257290,…	ERCC1,BCL3,CORO1A,TGFB1,PIK3R2,ITGB8,LFNG,IFNG,MAPK14,MLH1,TUSC2,MSH2,MSH6,EGR1,UNG,SOX4,TICAM1,NOTCH2,PDGFRA,LRRC8A,TLR2,ADAM10,YY1,PIK3R3,TCF3,EP300,PIK3CA,CBL,HDAC4,STAT3,ICAM1,LEF1,SRF,CDK6,TP53,ATM,UBASH3B,WNT3A,APP,KIT,WNT4,PKNOX1,STAT5B,VCAM1,NCSTN,MERTK,FADD,COL3A1,CEBPB,FGB,PRKCE,CXCL8,ADAM17,SP3,CLU,EZH2,ZBTB7A,STK11,CD28,ZFPM1,P2RX7,PURA,SMAD3,IL21R,MEF2C,SMAD4,CCR6,HMGB1,TRAF3IP2,FN1,…
GO Biological process	GO:1901342	Regulation of vasculature development	73	292	0.73	2.42	8.03e-26	9606.ENSP00000162391,9606.ENSP00000212015,9606.ENSP00000216037,9606.ENSP00000216117,9606.ENSP00000220592,9606.ENSP00000220772,9606.ENSP00000222390,9606.ENSP00000222573,9606.ENSP00000222726,9606.ENSP00000223095,9606.ENSP00000231061,9606.ENSP00000242261,9606.ENSP00000246792,9606.ENSP00000260356,9606.ENSP00000260408,9606.ENSP00000263339,9606.ENSP00000263923,9606.ENSP00000264498,9606.ENSP00000264634,…	FOXJ2,SIRT1,XBP1,HMOX1,AGO2,SFRP1,HGF,ITGB8,HOXA5,SERPINE1,SPARC,TWIST1,RRAS,THBS1,ADAM10,IL1A,KDR,FGF2,WNT5A,STAT3,RHOB,FLT1,PPARG,WNT4,HK2,S100A1,ITGA5,TNFSF12,NOS3,SPRED1,RUNX1,SMAD1,CXCL8,TERT,CD34,MAPK7,ROCK2,SP1,MTDH,NF1,TGFBR2,COL4A2,STAT1,E2F2,TGFB2,ADAM12,ABL1,AGO1,KLF4,CEMIP2,RECK,ETS1,PDCD10,ITGB1,ROCK1,IL6,CXCR4,MECP2,TNF,SHC1,HIPK1,PRKCA,IL10,BRCA1,HMGA2,HIF1A,ITGB3,PAK4,TNFAIP3,FOXC…
GO Biological process	GO:1903706	Regulation of hemopoiesis	84	410	0.64	2.09	1.03e-24	9606.ENSP00000216037,9606.ENSP00000216797,9606.ENSP00000220772,9606.ENSP00000221930,9606.ENSP00000222726,9606.ENSP00000229135,9606.ENSP00000229795,9606.ENSP00000231004,9606.ENSP00000241416,9606.ENSP00000244745,9606.ENSP00000249075,9606.ENSP00000254066,9606.ENSP00000254958,9606.ENSP00000256646,9606.ENSP00000262158,9606.ENSP00000264657,9606.ENSP00000265165,9606.ENSP00000265734,9606.ENSP00000267163,…	XBP1,NFKBIA,SFRP1,TGFB1,HOXA5,IFNG,MAPK14,LOX,ACVR2A,SOX4,LIF,RARA,JAG1,NOTCH2,SMAD7,STAT3,LEF1,CDK6,RB1,MEIS1,UBASH3B,STAT5B,TAL1,RUNX1,FADD,KLF13,CEBPB,FOS,MMP14,ARID1A,CD28,FBN1,ZFPM1,HAX1,ARID2,NLRP3,FOXO3,MYB,MEF2C,SMARCB1,SMARCA4,HMGB1,BRPF3,NF1,TGFBR2,STAT1,ZEB1,MTOR,GPR137B,PRDM1,ABL1,ADA,MAFB,TLR4,ANXA1,GATA3,RASSF2,NEDD9,IFNB1,SMARCA2,ETS1,PPP3CA,CARD11,RUNX3,ESRRA,CREB1,TNF,RHOA,INPP5D…
GO Biological process	GO:0071559	Response to transforming growth factor beta	54	158	0.86	2.84	2.87e-24	9606.ENSP00000212015,9606.ENSP00000220772,9606.ENSP00000221930,9606.ENSP00000222573,9606.ENSP00000222693,9606.ENSP00000245479,9606.ENSP00000262158,9606.ENSP00000262160,9606.ENSP00000264634,9606.ENSP00000264657,9606.ENSP00000267257,9606.ENSP00000269305,9606.ENSP00000287727,9606.ENSP00000290167,9606.ENSP00000300574,9606.ENSP00000304408,9606.ENSP00000305769,9606.ENSP00000306245,9606.ENSP00000311005,…	SIRT1,SFRP1,TGFB1,ITGB8,CAV2,SOX9,SMAD7,SMAD2,WNT5A,STAT3,PXN,TP53,ZFYVE9,WNT4,CRK,COL3A1,SMAD1,FOS,MAPK7,DAB2,PAK2,ROCK2,ZYX,FBN1,SMAD3,MEN1,LIMS1,CAV1,MEF2C,SMAD4,FERMT2,CRKL,TGFBR2,COL4A2,ZEB1,PARP1,TGFB2,JUN,ABL1,BAMBI,SKI,EDN1,SOX6,ROCK1,RUNX3,SOX5,ARRB2,ADAM9,SMAD5,TGFBR1,APAF1,YES1,FURIN,IGF1R

## Sheet: TABLE_S4
Suppl. Table S4. Univariate analysis (permutation test) was performed to explore potential association of BAL-miRNAs to post-tranplant-related clinical variable at the three time-points. Adjusted p values (adj-p-value) is from FDR correction.
miRNA	l2r	perm_p_value	perm_adj_p_value	comparison
hsa-miR-1271-5p	-0.895218	0.013986	0.975285	BOS_T0
hsa-miR-378a-5p	-0.838117	0.0174825	0.975285	BOS_T0
hsa-let-7e-5p	-3.51133	0.020979	0.975285	BOS_T0
hsa-miR-639	-0.540693	0.0221445	0.975285	BOS_T0
hsa-miR-663b	-2.08993	0.02331	0.975285	BOS_T0
hsa-miR-181a-2-3p	-0.700518	0.0268065	0.975285	BOS_T0
hsa-let-7d-5p	-2.46816	0.0291375	0.975285	BOS_T0
hsa-miR-423-5p	-2.6149	0.0384615	0.975285	BOS_T0
hsa-miR-193a-3p	-0.558392	0.0407925	0.975285	BOS_T0
hsa-miR-1247-5p	2.44021	0.0431235	0.975285	BOS_T0
hsa-miR-19b-1-5p	0.317318	0.00699301	0.571623	BOS_T1
hsa-miR-328-3p	-3.49724	0.00699301	0.571623	BOS_T1
hsa-miR-451a	-5.65907	0.00699301	0.571623	BOS_T1
hsa-miR-409-3p	0.875841	0.0128205	0.571623	BOS_T1
hsa-miR-20a-5p	-3.30781	0.013986	0.571623	BOS_T1
hsa-miR-885-5p	0.738568	0.0151515	0.571623	BOS_T1
hsa-miR-30d-3p	0.263674	0.0291375	0.571623	BOS_T1
hsa-miR-106b-5p	-2.74261	0.030303	0.571623	BOS_T1
hsa-miR-92a-3p	-2.90345	0.030303	0.571623	BOS_T1
hsa-miR-301a-3p	-1.34464	0.0314685	0.571623	BOS_T1
hsa-miR-26b-5p	-2.70352	0.037296	0.571623	BOS_T1
hsa-miR-100-5p	-3.85156	0.0407925	0.571623	BOS_T1
hsa-miR-15b-5p	-3.76458	0.041958	0.571623	BOS_T1
hsa-miR-187-3p	0.405667	0.0454545	0.571623	BOS_T1
hsa-miR-324-3p	-2.19691	0.015873	0.588821	BOS_T2
hsa-miR-127-3p	0.554535	0.0238095	0.588821	BOS_T2
hsa-miR-187-3p	0.438198	0.0238095	0.588821	BOS_T2
hsa-miR-331-5p	0.375187	0.0238095	0.588821	BOS_T2
hsa-miR-337-5p	0.434729	0.0238095	0.588821	BOS_T2
hsa-miR-374b-3p	12.9507	0.0238095	0.588821	BOS_T2
hsa-miR-380-5p	4.19853	0.0238095	0.588821	BOS_T2
hsa-miR-661	-4.89708	0.0396825	0.588821	BOS_T2
hsa-miR-184	0.254005	0.047619	0.588821	BOS_T2
hsa-miR-639	0.283977	0.047619	0.588821	BOS_T2
hsa-miR-642a-5p	-2.39298	0.047619	0.588821	BOS_T2
hsa-miR-155-5p	-4.58945	0.0238095	1	RAS_T0
hsa-miR-218-5p	-3.16375	0.0238095	1	RAS_T0
hsa-let-7e-5p	-3.48145	0.047619	1	RAS_T0
hsa-miR-28-5p	-3.72909	0.047619	1	RAS_T0
hsa-miR-374a-5p	-2.01887	0.047619	1	RAS_T0
hsa-miR-628-5p	-2.19237	0.047619	1	RAS_T0
hsa-miR-885-5p	0.736646	0.047619	1	RAS_T0
hsa-miR-183-3p	3.70763	0.0238095	0.427224	RAS_T1
hsa-miR-183-5p	0.983792	0.0238095	0.427224	RAS_T1
hsa-miR-186-5p	2.17796	0.0238095	0.427224	RAS_T1
hsa-miR-190b	3.29826	0.0238095	0.427224	RAS_T1
hsa-miR-210-3p	6.25383	0.0238095	0.427224	RAS_T1
hsa-miR-34b-3p	4.00679	0.0238095	0.427224	RAS_T1
hsa-miR-483-3p	-0.920691	0.0238095	0.427224	RAS_T1
hsa-miR-520c-3p	-0.191986	0.0238095	0.427224	RAS_T1
hsa-miR-523-3p	-0.212453	0.0238095	0.427224	RAS_T1
hsa-miR-604	-0.340585	0.0238095	0.427224	RAS_T1
hsa-miR-623	-0.141051	0.0238095	0.427224	RAS_T1
hsa-miR-885-5p	0.909404	0.0238095	0.427224	RAS_T1
hsa-miR-1180-3p	4.47433	0.047619	0.427224	RAS_T1
hsa-miR-126-3p	2.01516	0.047619	0.427224	RAS_T1
hsa-miR-1302	-0.088313	0.047619	0.427224	RAS_T1
hsa-miR-132-3p	3.05181	0.047619	0.427224	RAS_T1
hsa-miR-135b-5p	2.7818	0.047619	0.427224	RAS_T1
hsa-miR-149-5p	2.37283	0.047619	0.427224	RAS_T1
hsa-miR-20b-5p	1.3572	0.047619	0.427224	RAS_T1
hsa-miR-211-5p	-0.301428	0.047619	0.427224	RAS_T1
hsa-miR-30d-3p	0.728842	0.047619	0.427224	RAS_T1
hsa-miR-31-5p	3.325	0.047619	0.427224	RAS_T1
hsa-miR-337-5p	-0.40917	0.047619	0.427224	RAS_T1
hsa-miR-34b-5p	3.34198	0.047619	0.427224	RAS_T1
hsa-miR-374b-3p	-0.088313	0.047619	0.427224	RAS_T1
hsa-miR-518f-3p	-0.342979	0.047619	0.427224	RAS_T1
hsa-miR-548b-5p	-1.28054	0.047619	0.427224	RAS_T1
hsa-miR-548d-5p	-1.69979	0.047619	0.427224	RAS_T1
hsa-miR-571	-0.670822	0.047619	0.427224	RAS_T1
hsa-miR-591	-0.532169	0.047619	0.427224	RAS_T1
hsa-miR-624-5p	-0.0873324	0.047619	0.427224	RAS_T1
hsa-miR-645	-0.087942	0.047619	0.427224	RAS_T1
hsa-miR-7-1-3p	4.01867	0.047619	0.427224	RAS_T1
hsa-miR-770-5p	-0.261963	0.047619	0.427224	RAS_T1
hsa-miR-875-5p	-0.467031	0.047619	0.427224	RAS_T1
hsa-miR-1180-3p	2.51203	0.0714286	1	RAS_T2

## Sheet: TABLE_S5
Suppl. Table S5. The estimated marginal means analysis corrected for multiple comparison was used to search for BAL-miRNAs whose variation over time was significantly associated with BOS. C19MC miRNAs are highlighted in grey.
miRNA	Time	term	contrast	null.value	estimate	std.error	df	p.value
hsa-miR-1271-5p	T0	Group	Stable - BOS	0	0.895218	0.380716	30	0.0254652
hsa-miR-190a-5p	T0	Group	Stable - BOS	0	0.700636	0.283058	26.8875	0.0199125
hsa-miR-193a-3p	T0	Group	Stable - BOS	0	0.558392	0.177847	30	0.00378082
hsa-miR-206	T0	Group	Stable - BOS	0	0.867113	0.405356	23.3198	0.0431136
hsa-miR-512-3p	T0	Group	Stable - BOS	0	-0.942533	0.772722	30	0.023206
hsa-miR-520d-3p	T0	Group	Stable - BOS	0	-0.839551	0.616829	30	0.0183627
hsa-miR-639	T0	Group	Stable - BOS	0	0.540693	0.173082	29.9888	0.00393781
hsa-miR-663b	T0	Group	Stable - BOS	0	2.08993	0.959299	27.6014	0.0380649
hsa-miR-100-5p	T1	Group	Stable - BOS	0	3.85156	1.63959	30	0.0255977
hsa-miR-1208	T1	Group	Stable - BOS	0	-0.74132	0.298769	26.211	0.0198236
hsa-miR-1254	T1	Group	Stable - BOS	0	-1.35939	0.660883	30	0.0484795
hsa-miR-125b-5p	T1	Group	Stable - BOS	0	4.60526	1.62192	28.1912	0.00829494
hsa-miR-1275	T1	Group	Stable - BOS	0	-3.74854	1.80481	29.8291	0.0465159
hsa-miR-133a-3p	T1	Group	Stable - BOS	0	2.14094	0.888078	30	0.0222532
hsa-miR-193a-5p	T1	Group	Stable - BOS	0	3.69885	1.438	30	0.0152987
hsa-miR-20a-5p	T1	Group	Stable - BOS	0	3.30781	1.61251	29.7571	0.0491273
hsa-miR-29c-3p	T1	Group	Stable - BOS	0	1.71594	0.794317	30	0.0388665
hsa-miR-30d-3p	T1	Group	Stable - BOS	0	-0.263674	0.118519	30	0.0337675
hsa-miR-328-3p	T1	Group	Stable - BOS	0	3.49724	1.02161	29.8116	0.00181915
hsa-miR-365a-3p	T1	Group	Stable - BOS	0	3.8058	1.51204	30	0.0174124
hsa-miR-375	T1	Group	Stable - BOS	0	2.99747	1.45795	29.436	0.0487503
hsa-miR-409-3p	T1	Group	Stable - BOS	0	-0.875841	0.248358	30	0.00137626
hsa-miR-424-5p	T1	Group	Stable - BOS	0	0.954715	0.390866	30	0.0206884
hsa-miR-451a	T1	Group	Stable - BOS	0	5.65907	2.54508	25.2811	0.0353415
hsa-miR-523-3p	T1	Group	Stable - BOS	0	-0.593948	0.252587	29.801	0.0255094
hsa-miR-539-5p	T1	Group	Stable - BOS	0	-0.524747	0.209629	30	0.0179806
hsa-miR-551b-5p	T1	Group	Stable - BOS	0	-0.450305	0.220005	29.5261	0.0496709
hsa-miR-622	T1	Group	Stable - BOS	0	-0.435363	0.211724	29.0119	0.0488504
hsa-miR-744-5p	T1	Group	Stable - BOS	0	2.4202	1.14432	30	0.04285
hsa-miR-885-5p	T1	Group	Stable - BOS	0	-0.738568	0.291008	30	0.0165802
hsa-miR-92a-3p	T1	Group	Stable - BOS	0	2.90345	1.03193	30	0.00856297
hsa-miR-99b-5p	T1	Group	Stable - BOS	0	2.77059	1.21406	29.8699	0.0297781
hsa-miR-1305	T2	Group	Stable - BOS	0	-0.612036	0.246023	30	0.0186398
hsa-miR-1825	T2	Group	Stable - BOS	0	-5.51972	2.58328	29.9904	0.0408965
hsa-miR-190b	T2	Group	Stable - BOS	0	-11.1901	4.07986	30	0.0101769
hsa-miR-340-3p	T2	Group	Stable - BOS	0	-12.2434	4.23823	30	0.00711456
hsa-miR-374b-3p	T2	Group	Stable - BOS	0	-12.9507	4.10959	30	0.00367008
hsa-miR-380-5p	T2	Group	Stable - BOS	0	-4.21716	1.73529	29.9656	0.02129
hsa-miR-517c-3p	T2	Group	Stable - BOS	0	1.04945	0.652419	30	0.011819
hsa-miR-520c-3p	T2	Group	Stable - BOS	0	-12.8284	4.08824	29.9958	0.00379907
hsa-miR-601	T2	Group	Stable - BOS	0	-9.90629	3.28205	29.3404	0.00521607
hsa-miR-624-5p	T2	Group	Stable - BOS	0	-10.2149	3.33203	30	0.00456606

## Sheet: TABLE_S6
Suppl. Table S6. The estimated marginal means analysis corrected for multiple comparison was used to search for BAL-miRNAs whose variation over time was significantly associated with RAS.
miRNA	Time	term	contrast	null.value	estimate	std.error	df	p.value
hsa-miR-142-3p	T0	Group	Stable - RAS	0	3.89752	1.59532	20	0.0239654
hsa-miR-146b-5p	T0	Group	Stable - RAS	0	5.1822	2.14702	19.3353	0.0258622
hsa-miR-155-5p	T0	Group	Stable - RAS	0	4.58945	1.73754	18.9454	0.016122
hsa-miR-206	T0	Group	Stable - RAS	0	1.40135	0.591686	18.1061	0.0291897
hsa-miR-218-5p	T0	Group	Stable - RAS	0	3.16375	1.30384	20	0.0248228
hsa-miR-28-5p	T0	Group	Stable - RAS	0	3.72909	1.55584	20	0.0264243
hsa-miR-30a-3p	T0	Group	Stable - RAS	0	3.30502	1.53345	20	0.0435026
hsa-miR-34a-5p	T0	Group	Stable - RAS	0	4.62106	2.06577	19.8449	0.0369313
hsa-miR-628-5p	T0	Group	Stable - RAS	0	2.19237	0.890379	18.8258	0.0236324
hsa-miR-885-5p	T0	Group	Stable - RAS	0	-0.736646	0.245669	20	0.0070994
hsa-miR-106b-3p	T1	Group	Stable - RAS	0	-3.73428	1.32442	19.6498	0.0107095
hsa-miR-1180-3p	T1	Group	Stable - RAS	0	-4.47433	1.77845	20	0.0205258
hsa-miR-125a-5p	T1	Group	Stable - RAS	0	-3.37803	1.25441	16.7451	0.0155461
hsa-miR-127-3p	T1	Group	Stable - RAS	0	-0.997012	0.382827	20	0.0169667
hsa-miR-135b-5p	T1	Group	Stable - RAS	0	-2.7818	1.29018	20	0.0434287
hsa-miR-149-5p	T1	Group	Stable - RAS	0	-2.37283	0.724747	18.55	0.0040893
hsa-miR-151a-3p	T1	Group	Stable - RAS	0	-3.66114	1.30635	20	0.0109943
hsa-miR-15a-3p	T1	Group	Stable - RAS	0	-0.974704	0.383494	19.7214	0.0195525
hsa-miR-183-3p	T1	Group	Stable - RAS	0	-3.70763	0.637705	19.8401	1.12666e-05
hsa-miR-183-5p	T1	Group	Stable - RAS	0	-0.983792	0.210117	19.735	0.000147959
hsa-miR-190b	T1	Group	Stable - RAS	0	-3.29826	1.25719	20	0.0162761
hsa-miR-200a-5p	T1	Group	Stable - RAS	0	-2.92537	1.01716	20	0.00934059
hsa-miR-210-3p	T1	Group	Stable - RAS	0	-6.25383	1.23362	20	5.85948e-05
hsa-miR-22-3p	T1	Group	Stable - RAS	0	-4.06892	0.958299	19.9695	0.000396956
hsa-miR-22-5p	T1	Group	Stable - RAS	0	-1.35849	0.646525	20	0.0484993
hsa-miR-222-3p	T1	Group	Stable - RAS	0	-3.43094	1.36293	12.9305	0.0258172
hsa-miR-29a-5p	T1	Group	Stable - RAS	0	-0.686271	0.172649	18.1046	0.000879387
hsa-miR-30d-3p	T1	Group	Stable - RAS	0	-0.728842	0.165295	19.9995	0.000270281
hsa-miR-31-3p	T1	Group	Stable - RAS	0	-3.4113	1.53714	20	0.0381976
hsa-miR-339-5p	T1	Group	Stable - RAS	0	-1.6857	0.589692	20	0.00970928
hsa-miR-363-3p	T1	Group	Stable - RAS	0	-0.298171	0.12842	15.2751	0.0344469
hsa-miR-409-3p	T1	Group	Stable - RAS	0	-1.60727	0.606075	19.7503	0.0154055
hsa-miR-424-3p	T1	Group	Stable - RAS	0	-1.13992	0.507233	19.9622	0.0360838
hsa-miR-449a	T1	Group	Stable - RAS	0	-4.19182	1.95331	17.215	0.0464119
hsa-miR-622	T1	Group	Stable - RAS	0	-1.09654	0.494976	19.8372	0.0386049
hsa-miR-628-3p	T1	Group	Stable - RAS	0	-2.41532	0.93332	17.8392	0.018656
hsa-miR-7-1-3p	T1	Group	Stable - RAS	0	-4.01867	1.19827	19.4471	0.00325462
hsa-miR-885-5p	T1	Group	Stable - RAS	0	-0.909404	0.245669	20	0.0014115
hsa-miR-942-5p	T1	Group	Stable - RAS	0	-1.92325	0.722023	19.6434	0.015062
hsa-miR-494-3p	T2	Group	Stable - RAS	0	-1.95716	0.794853	16.031	0.0255115

## Sheet: TABLE_S7
Suppl. Table S7. Cox-regression analysis was performed to identify T0-, T1- or T2-BAL mIRNAs associated with CLAD risk. P values were corrected for multiple comparison applying the FDR method (p.adj).
miRNA	p	p_adj	clad type	time_F-UP time
hsa-miR-183-5p	0.0300022	0.760079	RAS	t1_5y
hsa-miR-183-5p	0.0469835	0.686858	RAS	t1_7y
hsa-miR-30d-3p	0.0446243	0.760079	RAS	t1_5y
hsa-miR-30d-3p	0.0566969	0.686858	RAS	t1_7y
hsa-miR-34a-5p	0.0484201	0.966924	RAS	t0_5y
hsa-let-7d-5p	0.0148212	0.937909	BOS	t07yr
hsa-let-7d-5p	0.0571167	0.987821	BOS	t05yr
hsa-let-7e-5p	0.0256954	0.937909	BOS	t07yr
hsa-let-7e-5p	0.0561151	0.987821	BOS	t05yr
hsa-miR-1183	0.0480696	0.605674	BOS	t15yr
hsa-miR-1208	0.0250726	0.937909	BOS	t07yr
hsa-miR-1208	0.0349244	0.548882	BOS	t17yr
hsa-miR-1247-5p	0.0170767	0.937909	BOS	t07yr
hsa-miR-1247-5p	0.0596983	0.987821	BOS	t05yr
hsa-miR-1247-5p	0.0448119	0.605674	BOS	t15yr
hsa-miR-125b-5p	0.0393475	0.548882	BOS	t17yr
hsa-miR-125b-5p	0.0554158	0.605674	BOS	t15yr
hsa-miR-1262	0.0547171	0.605674	BOS	t15yr
hsa-miR-1267	0.0494876	0.548882	BOS	t17yr
hsa-miR-1267	0.0591519	0.987821	BOS	t05yr
hsa-miR-1267	0.0316274	0.605674	BOS	t15yr
hsa-miR-1275	0.0415753	0.548882	BOS	t17yr
hsa-miR-1275	0.0528088	0.605674	BOS	t15yr
hsa-miR-1276	0.0236082	0.548882	BOS	t17yr
hsa-miR-1276	0.0283233	0.605674	BOS	t15yr
hsa-miR-151a-5p	0.0577724	0.605674	BOS	t15yr
hsa-miR-181a-2-3p	0.0309901	0.937909	BOS	t07yr
hsa-miR-184	0.0414277	0.524121	BOS	t27yr
hsa-miR-190b	0.0406765	0.524121	BOS	t27yr
hsa-miR-19b-1-5p	0.0249439	0.548882	BOS	t17yr
hsa-miR-200b-3p	0.0357403	0.524121	BOS	t27yr
hsa-miR-200c-3p	0.057688	0.524121	BOS	t27yr
hsa-miR-206	0.0594173	0.524121	BOS	t27yr
hsa-miR-223-5p	0.056108	0.937909	BOS	t07yr
hsa-miR-30a-5p	0.0496045	0.605674	BOS	t15yr
hsa-miR-30d-3p	0.0492919	0.548882	BOS	t17yr
hsa-miR-30d-5p	0.0305959	0.605674	BOS	t15yr
hsa-miR-324-3p	0.0317791	0.524121	BOS	t27yr
hsa-miR-328-3p	0.0497057	0.524121	BOS	t27yr
hsa-miR-331-3p	0.0308	0.937909	BOS	t07yr
hsa-miR-331-3p	0.0444221	0.987821	BOS	t05yr
hsa-miR-331-5p	0.0556217	0.524121	BOS	t27yr
hsa-miR-340-3p	0.0421508	0.524121	BOS	t27yr
hsa-miR-34b-3p	0.0537629	0.605674	BOS	t15yr
hsa-miR-34c-5p	0.0229646	0.548882	BOS	t17yr
hsa-miR-34c-5p	0.0276494	0.605674	BOS	t15yr
hsa-miR-363-3p	0.049888	0.524121	BOS	t27yr
hsa-miR-363-3p	0.0720441	0.838811	BOS	t25yr
hsa-miR-365a-3p	0.0316552	0.548882	BOS	t17yr
hsa-miR-374a-5p	0.0559348	0.987821	BOS	t05yr
hsa-miR-374b-3p	0.0392573	0.524121	BOS	t27yr
hsa-miR-380-5p	0.031518	0.937909	BOS	t07yr
hsa-miR-380-5p	0.0316611	0.548882	BOS	t17yr
hsa-miR-380-5p	0.0395	0.987821	BOS	t05yr
hsa-miR-380-5p	0.0438971	0.605674	BOS	t15yr
hsa-miR-409-3p	0.0353474	0.937909	BOS	t07yr
hsa-miR-423-5p	0.0592488	0.937909	BOS	t07yr
hsa-miR-429	0.0391117	0.605674	BOS	t15yr
hsa-miR-451a	0.0181937	0.548882	BOS	t17yr
hsa-miR-451a	0.0591585	0.605674	BOS	t15yr
hsa-miR-505-5p	0.0571213	0.548882	BOS	t17yr
hsa-miR-505-5p	0.0451686	0.605674	BOS	t15yr
hsa-miR-512-3p	0.0278435	0.605674	BOS	t15yr
hsa-miR-516b-3p	0.0506583	0.605674	BOS	t15yr
hsa-miR-517c-3p	0.0289628	0.548882	BOS	t17yr
hsa-miR-517c-3p	0.0281032	0.605674	BOS	t15yr
hsa-miR-518f-3p	0.0375104	0.605674	BOS	t15yr
hsa-miR-520c-3p	0.0195733	0.548882	BOS	t17yr
hsa-miR-520c-3p	0.0396312	0.524121	BOS	t27yr
hsa-miR-520c-3p	0.0387704	0.605674	BOS	t15yr
hsa-miR-520d-3p	0.0560597	0.987821	BOS	t05yr
hsa-miR-520d-3p	0.0344348	0.605674	BOS	t15yr
hsa-miR-523-3p	0.0165012	0.548882	BOS	t17yr
hsa-miR-523-3p	0.0425496	0.605674	BOS	t15yr
hsa-miR-571	0.0542214	0.605674	BOS	t15yr
hsa-miR-591	0.0456069	0.605674	BOS	t15yr
hsa-miR-601	0.0377803	0.524121	BOS	t27yr
hsa-miR-604	0.0417261	0.524121	BOS	t27yr
hsa-miR-605-5p	0.0136523	0.937909	BOS	t07yr
hsa-miR-605-5p	0.0261524	0.987821	BOS	t05yr
hsa-miR-622	0.0420858	0.548882	BOS	t17yr
hsa-miR-624-5p	0.0385633	0.524121	BOS	t27yr
hsa-miR-636	0.0197826	0.937909	BOS	t07yr
hsa-miR-636	0.0363699	0.987821	BOS	t05yr
hsa-miR-639	0.0518481	0.524121	BOS	t27yr
hsa-miR-642a-5p	0.0190497	0.524121	BOS	t27yr
hsa-miR-642a-5p	0.055682	0.605674	BOS	t15yr
hsa-miR-650	0.0222583	0.548882	BOS	t17yr
hsa-miR-650	0.0254285	0.605674	BOS	t15yr
hsa-miR-744-3p	0.0555303	0.937909	BOS	t07yr
hsa-miR-744-3p	0.0444768	0.987821	BOS	t05yr
hsa-miR-770-5p	0.0532672	0.548882	BOS	t17yr
hsa-miR-99b-3p	0.0369379	0.987821	BOS	t05yr
hsa-let-7d-5p	0.00433727	0.687457	CLAD	T0_7yr
hsa-let-7d-5p	0.0166111	0.946031	CLAD	T0_5yr
hsa-let-7e-5p	0.00376097	0.687457	CLAD	T0_7yr
hsa-let-7e-5p	0.0118766	0.946031	CLAD	T0_5yr
hsa-let-7e-5p	0.0387696	0.882093	CLAD	T1_5yr
hsa-miR-1183	0.044366	0.937602	CLAD	T1_5yr
hsa-miR-1208	0.0480622	0.880489	CLAD	T0_7yr
hsa-miR-1208	0.0165738	0.81019	CLAD	T1_7yr
hsa-miR-1208	0.0224462	0.863484	CLAD	T1_5yr
hsa-miR-1247-5p	0.0183504	0.880489	CLAD	T0_7yr
hsa-miR-1247-5p	0.0395101	0.946031	CLAD	T0_5yr
hsa-miR-1247-5p	0.0318921	0.863484	CLAD	T1_5yr
hsa-miR-1262	0.0326871	0.863484	CLAD	T1_5yr
hsa-miR-1267	0.0261188	0.863484	CLAD	T1_5yr
hsa-miR-1276	0.0224236	0.81019	CLAD	T1_7yr
hsa-miR-1276	0.0156117	0.863484	CLAD	T1_5yr
hsa-miR-138-5p	0.0365623	0.946031	CLAD	T0_5yr
hsa-miR-155-5p	0.0454004	0.880489	CLAD	T0_7yr
hsa-miR-184	0.0180078	0.980184	CLAD	T2_7yr
hsa-miR-184	0.0359774	0.997147	CLAD	T2_5yr
hsa-miR-19b-1-5p	0.0167354	0.81019	CLAD	T1_7yr
hsa-miR-19b-1-5p	0.0389568	0.882093	CLAD	T1_5yr
hsa-miR-200a-5p	0.0488944	0.997147	CLAD	T2_5yr
hsa-miR-223-5p	0.0264605	0.880489	CLAD	T0_7yr
hsa-miR-28-5p	0.0195382	0.880489	CLAD	T0_7yr
hsa-miR-28-5p	0.0343334	0.946031	CLAD	T0_5yr
hsa-miR-30a-3p	0.0344693	0.880489	CLAD	T0_7yr
hsa-miR-30d-3p	0.0306109	0.81019	CLAD	T1_7yr
hsa-miR-328-3p	0.0411556	0.980184	CLAD	T2_7yr
hsa-miR-331-3p	0.0495309	0.880489	CLAD	T0_7yr
hsa-miR-34a-5p	0.0181517	0.880489	CLAD	T0_7yr
hsa-miR-34a-5p	0.0227299	0.946031	CLAD	T0_5yr
hsa-miR-365a-3p	0.0248603	0.81019	CLAD	T1_7yr
hsa-miR-374a-5p	0.0280536	0.946031	CLAD	T0_5yr
hsa-miR-380-5p	0.0368414	0.880489	CLAD	T0_7yr
hsa-miR-380-5p	0.0215927	0.81019	CLAD	T1_7yr
hsa-miR-380-5p	0.0432194	0.980184	CLAD	T2_7yr
hsa-miR-380-5p	0.045482	0.946031	CLAD	T0_5yr
hsa-miR-380-5p	0.0191859	0.863484	CLAD	T1_5yr
hsa-miR-423-5p	0.0405936	0.880489	CLAD	T0_7yr
hsa-miR-454-3p	0.0270252	0.863484	CLAD	T1_5yr
hsa-miR-512-3p	0.0178339	0.863484	CLAD	T1_5yr
hsa-miR-520c-3p	0.0380069	0.81019	CLAD	T1_7yr
hsa-miR-520d-3p	0.0314159	0.863484	CLAD	T1_5yr
hsa-miR-523-3p	0.0197453	0.81019	CLAD	T1_7yr
hsa-miR-523-3p	0.0202082	0.863484	CLAD	T1_5yr
hsa-miR-589-3p	0.0471489	0.81019	CLAD	T1_7yr
hsa-miR-605-5p	0.0411973	0.880489	CLAD	T0_7yr
hsa-miR-605-5p	0.0253253	0.863484	CLAD	T1_5yr
hsa-miR-636	0.0493753	0.880489	CLAD	T0_7yr
hsa-miR-650	0.0168777	0.81019	CLAD	T1_7yr
hsa-miR-650	0.018173	0.863484	CLAD	T1_5yr
hsa-miR-770-5p	0.0436024	0.81019	CLAD	T1_7yr
hsa-miR-885-5p	0.0335255	0.81019	CLAD	T1_7yr
hsa-miR-99b-3p	0.0231583	0.946031	CLAD	T0_5yr
